# Supplementary material for: 4-(3-Eth­oxy-4-hydroxy­styr­yl)-1-methyl­pyridinium tosyl­ate monohydrate
Source: Acta Crystallogr Sect E Struct Rep Online. 2008 Dec 10;65(Pt 1):o71. doi: 10.1107/S1600536808041007 (PMC2967981; doi:10.1107/S1600536808041007)
Supplement: Supplementary file 1 [file e-65-00o71-sup1.cif]

##############################################################################
###                                                                        ###
###        Electronic paper (Acta Crystallographica Section E)             ###
###                                                                        ###
##############################################################################
#                                                                            #
# This CIF contains the data in a paper accepted for publication in Acta     #
# Crystallographica Section E. It conforms to the requirements of Notes      #
# for Authors for Section E, and has been peer reviewed under the auspices   #
# of the IUCr Commission on Journals.                                        #
#                                                                            #
# Full details of the Crystallographic Information File format               #
# are given in the paper "The Crystallographic Information File (CIF):       #
# a New Standard Archive File for Crystallography" by S. R. Hall, F. H.      #
# Allen and I. D. Brown [Acta Cryst. (1991), A47, 655-685].                  #
#                                                                            #
# The current version of the core CIF dictionary is obtainable from          #
# ftp://ftp.iucr.org/pub/cif_core.dic. The current version number is 2.4.    #
#                                                                            #
# Software is freely available for graphical display of the structure(s) in  #
# this CIF.  For information consult the CIF home page http://www.iucr.org/  #
# cif/home.html                                                              #
#                                                                            #
# This file may be used for bona fide research purposes within the           #
# scientific community so long as proper attribution is given to the journal # 
# article from which it was obtained.                                        #
#                                                                            #
##############################################################################
                                             
data_global
_audit_creation_method     SHELXL-97
_journal_date_recd_electronic     2008-11-19
_journal_date_accepted     2008-12-04
_journal_name_full     'Acta Crystallographica, Section E'
_journal_year     2009
_journal_volume     65
_journal_issue      1
_journal_page_first     o71
_journal_page_last     o71
_journal_paper_category     QO
_journal_coeditor_code     LX2079
_publ_contact_author_name     'A. Subbiahpandi'
_publ_contact_author_address
;
  Department of Physics
  Presidency College
  Chennai- 600 005
  India
;
_publ_contact_author_email     'a_spandian@yahoo.com'
_publ_contact_author_fax     '044 091 2854 4894'
_publ_contact_author_phone     '044 091 2474 2093'
_publ_section_title
;
4-(3-Ethoxy-4-hydroxystyryl)-1-methylpyridinium tosylate monohydrate
;
loop_
    _publ_author_name
    _publ_author_address
    'S. Murugavel'
;
Department of  Physics
Thanthai Periyar Government Institute of Technology
Vellore 632 002
India
;
    'A. SubbiahPandi'
;
Department of  Physics
Presidency College (Autonomous)
Chennai 600 005
India
;
    'C. Srikanth'
;
School of Science & Humanities
VIT University, Vellore 632 014,
India
;
    'S. Kalainathan'
;
School of Science & Humanities
VIT University, Vellore 632 014,
India
;
data_I
_audit_creation_method     SHELXL-97
_chemical_name_systematic
;
4-(3-Ethoxy-4-hydroxystyryl)-1-methylpyridinium tosylate monohydrate
;
_chemical_name_common     ?
_chemical_formula_moiety     'C16 H18 N O2 +, C7 H7 O3 S -, H2 O'
_chemical_formula_sum     'C23 H27 N O6 S'
_chemical_formula_iupac     'C16 H18 N O2 +, C7 H7 O3 S -, H2 O'
_chemical_formula_weight     445.52
_chemical_melting_point     ?
_symmetry_cell_setting     'monoclinic'
_symmetry_space_group_name_H-M     'P 21/n'
_symmetry_space_group_name_Hall     '-P 2yn'
loop_
    _symmetry_equiv_pos_as_xyz
    'x, y, z'
    '-x+1/2, y+1/2, -z+1/2'
    '-x, -y, -z'
    'x-1/2, -y-1/2, z-1/2'
_cell_length_a     13.7700(4)
_cell_length_b     9.7125(2)
_cell_length_c     17.3394(5)
_cell_angle_alpha     90.00
_cell_angle_beta     104.059(2)
_cell_angle_gamma     90.00
_cell_volume     2249.53(10)
_cell_formula_units_Z     4
_cell_measurement_reflns_used     5318
_cell_measurement_theta_min     2.17
_cell_measurement_theta_max     27.79
_cell_measurement_temperature     293(2)
_exptl_crystal_description     Block
_exptl_crystal_colour     Orange
_exptl_crystal_size_max     0.25
_exptl_crystal_size_mid     0.17
_exptl_crystal_size_min     0.16
_exptl_crystal_density_diffrn     1.315
_exptl_crystal_density_meas     ?
_exptl_crystal_density_method     'not measured'
_exptl_crystal_F_000     944
_exptl_absorpt_coefficient_mu     0.183
_exptl_absorpt_correction_type     'Multi-scan'
_exptl_absorpt_process_details     '(SADABS; Sheldrick, 1996)'
_exptl_absorpt_correction_T_min     0.961
_exptl_absorpt_correction_T_max     0.975
_exptl_special_details
;
;
_diffrn_ambient_temperature     293(2)
_diffrn_radiation_type     MoK\a
_diffrn_radiation_wavelength     0.71073
_diffrn_radiation_source     'fine-focus sealed tube'
_diffrn_radiation_monochromator     graphite
_diffrn_measurement_device_type     'Bruker APEXII CCD area-detector'
_diffrn_measurement_method     \w
_diffrn_detector_area_resol_mean     10
_diffrn_reflns_number     48719
_diffrn_reflns_av_R_equivalents     0.0341
_diffrn_reflns_av_sigmaI/netI     0.0197
_diffrn_reflns_theta_min     2.17
_diffrn_reflns_theta_max     27.79
_diffrn_reflns_theta_full     27.79
_diffrn_measured_fraction_theta_max     0.998
_diffrn_measured_fraction_theta_full     0.998
_diffrn_reflns_limit_h_min     -18
_diffrn_reflns_limit_h_max     18
_diffrn_reflns_limit_k_min     -12
_diffrn_reflns_limit_k_max     12
_diffrn_reflns_limit_l_min     -22
_diffrn_reflns_limit_l_max     22
_diffrn_standards_number     .
_diffrn_standards_interval_count     .
_diffrn_standards_interval_time     .
_diffrn_standards_decay_%     .
_refine_special_details
;
 Refinement of F^2^ against ALL reflections.  The weighted R-factor wR and
 goodness of fit S are based on F^2^, conventional R-factors R are based
 on F, with F set to zero for negative F^2^. The threshold expression of
 F^2^ > 2sigma(F^2^) is used only for calculating R-factors(gt) etc. and is
 not relevant to the choice of reflections for refinement.  R-factors based
 on F^2^ are statistically about twice as large as those based on F, and R-
 factors based on ALL data will be even larger.
;
_reflns_number_total     5310
_reflns_number_gt     3610
_reflns_threshold_expression     I>2\s(I)
_refine_ls_structure_factor_coef     Fsqd
_refine_ls_matrix_type     full
_refine_ls_R_factor_all     0.0856
_refine_ls_R_factor_gt     0.0574
_refine_ls_wR_factor_gt     0.1597
_refine_ls_wR_factor_ref     0.1870
_refine_ls_goodness_of_fit_ref     1.028
_refine_ls_restrained_S_all     1.028
_refine_ls_number_reflns     5310
_refine_ls_number_parameters     290
_refine_ls_number_restraints     3
_refine_ls_hydrogen_treatment     mixed
_refine_ls_weighting_scheme     calc
_refine_ls_weighting_details
         'calc w=1/[\s^2^(Fo^2^)+(0.0893P)^2^+1.1253P] where P=(Fo^2^+2Fc^2^)/3'
_atom_sites_solution_hydrogens     difmap
_atom_sites_solution_primary     direct
_atom_sites_solution_secondary     difmap
_refine_ls_shift/su_max     ?
_refine_ls_shift/su_max_lt     0.001
_refine_ls_shift/su_mean     0.000
_refine_diff_density_max     0.717
_refine_diff_density_min     -0.304
_refine_ls_extinction_method     none
_refine_ls_extinction_coef     ?
loop_
    _atom_type_symbol
    _atom_type_description
    _atom_type_scat_dispersion_real
    _atom_type_scat_dispersion_imag
    _atom_type_scat_source
    'C' 'C' 0.0033 0.0016
                         'International Tables Vol C Tables 4.2.6.8 and 6.1.1.4'
    'H' 'H' 0.0000 0.0000
                         'International Tables Vol C Tables 4.2.6.8 and 6.1.1.4'
    'N' 'N' 0.0061 0.0033
                         'International Tables Vol C Tables 4.2.6.8 and 6.1.1.4'
    'O' 'O' 0.0106 0.0060
                         'International Tables Vol C Tables 4.2.6.8 and 6.1.1.4'
    'S' 'S' 0.1246 0.1234
                         'International Tables Vol C Tables 4.2.6.8 and 6.1.1.4'
_computing_data_collection     'APEX2 (Bruker, 2004)'
_computing_cell_refinement     'APEX2 and SAINT (Bruker, 2004)'
_computing_data_reduction     'SAINT and XPREP (Bruker, 2004)'
_computing_structure_solution     'SHELXS97 (Sheldrick, 2008)'
_computing_structure_refinement     'SHELXL97 (Sheldrick, 2008)'
_computing_molecular_graphics     'ORTEP-3 (Farrugia, 1997)'
_computing_publication_material
                            'SHELXL97 (Sheldrick, 2008) and PLATON (Spek, 2003)'
loop_
    _atom_site_type_symbol
    _atom_site_label
    _atom_site_fract_x
    _atom_site_fract_y
    _atom_site_fract_z
    _atom_site_U_iso_or_equiv
    _atom_site_adp_type
    _atom_site_calc_flag
    _atom_site_refinement_flags
    _atom_site_occupancy
    _atom_site_disorder_assembly
    _atom_site_disorder_group
    S S 0.72581(5) 0.48936(6) 0.59449(4) 0.0646(2) Uani d . 1 . .
    O O1 0.92457(12) 0.27591(17) 0.20090(10) 0.0589(4) Uani d . 1 . .
    H H1O 0.9248 0.2213 0.1649 0.088 Uiso calc R 1 . .
    O O2 0.91242(13) 0.42417(17) 0.32358(10) 0.0604(4) Uani d . 1 . .
    O O3 0.62950(16) 0.5133(2) 0.61455(17) 0.0998(8) Uani d . 1 . .
    O O4 0.78329(17) 0.3912(2) 0.64784(16) 0.0958(8) Uani d . 1 . .
    O O5 0.7116(2) 0.4619(2) 0.51204(15) 0.1024(8) Uani d . 1 . .
    O O6 0.44858(19) 0.3921(3) 0.58789(15) 0.0855(6) Uani d D 1 . .
    H H6OA 0.399(2) 0.427(3) 0.5530(19) 0.16(2) Uiso d D 1 . .
    H H6OB 0.4608(18) 0.4682(16) 0.6128(13) 0.050(7) Uiso d D 1 . .
    N N 0.55785(13) -0.0896(2) 0.63677(11) 0.0514(5) Uani d . 1 . .
    C C1 0.56915(16) -0.1585(2) 0.57240(14) 0.0515(5) Uani d . 1 . .
    H H1 0.5445 -0.2477 0.5633 0.062 Uiso calc R 1 . .
    C C2 0.61625(16) -0.0993(2) 0.52038(13) 0.0484(5) Uani d . 1 . .
    H H2 0.6230 -0.1481 0.4758 0.058 Uiso calc R 1 . .
    C C3 0.65447(15) 0.0336(2) 0.53320(13) 0.0477(5) Uani d . 1 . .
    C C4 0.64007(18) 0.1008(2) 0.60023(15) 0.0565(6) Uani d . 1 . .
    H H4 0.6637 0.1902 0.6110 0.068 Uiso calc R 1 . .
    C C5 0.59222(18) 0.0384(3) 0.65010(15) 0.0571(6) Uani d . 1 . .
    H H5 0.5832 0.0856 0.6945 0.069 Uiso calc R 1 . .
    C C6 0.5107(2) -0.1567(4) 0.69445(17) 0.0814(9) Uani d . 1 . .
    H H6A 0.5615 -0.1870 0.7395 0.122 Uiso calc R 1 . .
    H H6B 0.4723 -0.2345 0.6699 0.122 Uiso calc R 1 . .
    H H6C 0.4673 -0.0924 0.7116 0.122 Uiso calc R 1 . .
    C C7 0.70733(17) 0.1044(2) 0.48149(14) 0.0547(6) Uani d . 1 . .
    H H7 0.7258 0.1957 0.4928 0.066 Uiso calc R 1 . .
    C C8 0.73041(18) 0.0465(3) 0.41971(15) 0.0578(6) Uani d . 1 . .
    H H8 0.7107 -0.0447 0.4098 0.069 Uiso calc R 1 . .
    C C9 0.78346(17) 0.1085(3) 0.36470(14) 0.0545(6) Uani d . 1 . .
    C C10 0.79432(19) 0.0317(3) 0.30061(16) 0.0616(6) Uani d . 1 . .
    H H10 0.7700 -0.0580 0.2944 0.074 Uiso calc R 1 . .
    C C11 0.84097(18) 0.0864(3) 0.24558(15) 0.0581(6) Uani d . 1 . .
    H H11 0.8466 0.0335 0.2022 0.070 Uiso calc R 1 . .
    C C12 0.87921(16) 0.2176(2) 0.25382(13) 0.0486(5) Uani d . 1 . .
    C C13 0.87119(17) 0.2968(2) 0.31965(13) 0.0503(5) Uani d . 1 . .
    C C14 0.82272(17) 0.2423(3) 0.37394(13) 0.0541(5) Uani d . 1 . .
    H H14 0.8161 0.2952 0.4171 0.065 Uiso calc R 1 . .
    C C15 0.9068(2) 0.5061(3) 0.39048(17) 0.0719(8) Uani d . 1 . .
    H H15A 0.9420 0.4613 0.4393 0.086 Uiso calc R 1 . .
    H H15B 0.8376 0.5191 0.3922 0.086 Uiso calc R 1 . .
    C C16 0.9543(3) 0.6418(4) 0.3816(2) 0.1043(13) Uani d . 1 . .
    H H16A 0.9518 0.6998 0.4259 0.156 Uiso calc R 1 . .
    H H16B 0.9189 0.6851 0.3332 0.156 Uiso calc R 1 . .
    H H16C 1.0228 0.6276 0.3801 0.156 Uiso calc R 1 . .
    C C17 0.78797(16) 0.6487(2) 0.61343(14) 0.0476(5) Uani d . 1 . .
    C C18 0.8387(2) 0.7012(3) 0.56113(17) 0.0652(7) Uani d . 1 . .
    H H18 0.8428 0.6513 0.5163 0.078 Uiso calc R 1 . .
    C C19 0.8839(2) 0.8288(3) 0.5755(2) 0.0784(9) Uani d . 1 . .
    H H19 0.9184 0.8637 0.5398 0.094 Uiso calc R 1 . .
    C C20 0.8792(2) 0.9043(3) 0.6399(2) 0.0763(9) Uani d . 1 . .
    C C21 0.8292(2) 0.8499(3) 0.69306(18) 0.0749(9) Uani d . 1 . .
    H H21 0.8265 0.8996 0.7383 0.090 Uiso calc R 1 . .
    C C22 0.78351(19) 0.7234(3) 0.67996(14) 0.0592(6) Uani d . 1 . .
    H H22 0.7496 0.6884 0.7160 0.071 Uiso calc R 1 . .
    C C23 0.9251(3) 1.0473(3) 0.6528(3) 0.133(2) Uani d . 1 . .
    H H23A 0.9759 1.0560 0.6237 0.200 Uiso calc R 1 . .
    H H23B 0.9543 1.0611 0.7084 0.200 Uiso calc R 1 . .
    H H23C 0.8740 1.1151 0.6343 0.200 Uiso calc R 1 . .
loop_
    _atom_site_aniso_label
    _atom_site_aniso_U_11
    _atom_site_aniso_U_22
    _atom_site_aniso_U_33
    _atom_site_aniso_U_12
    _atom_site_aniso_U_13
    _atom_site_aniso_U_23
    S 0.0666(4) 0.0422(3) 0.0802(5) -0.0071(3) 0.0084(3) 0.0070(3)
    O1 0.0698(10) 0.0593(9) 0.0532(9) -0.0040(8) 0.0257(8) -0.0002(7)
    O2 0.0762(11) 0.0561(9) 0.0528(9) -0.0154(8) 0.0230(8) -0.0076(7)
    O3 0.0602(12) 0.0806(14) 0.156(2) -0.0146(10) 0.0220(13) 0.0169(14)
    O4 0.0885(14) 0.0532(11) 0.133(2) 0.0007(10) 0.0020(13) 0.0301(12)
    O5 0.140(2) 0.0646(12) 0.0956(17) -0.0186(13) 0.0156(15) -0.0220(12)
    O6 0.0890(16) 0.0924(16) 0.0747(14) -0.0218(13) 0.0189(12) 0.0171(13)
    N 0.0447(10) 0.0609(11) 0.0485(11) 0.0068(8) 0.0112(8) 0.0105(9)
    C1 0.0492(12) 0.0417(10) 0.0614(14) 0.0022(9) 0.0090(10) 0.0038(10)
    C2 0.0493(11) 0.0485(11) 0.0476(12) 0.0041(9) 0.0124(9) -0.0017(9)
    C3 0.0425(11) 0.0489(11) 0.0498(12) 0.0038(9) 0.0074(9) 0.0055(9)
    C4 0.0575(13) 0.0452(11) 0.0642(15) 0.0007(10) 0.0101(11) -0.0056(10)
    C5 0.0561(13) 0.0622(14) 0.0523(13) 0.0067(11) 0.0121(11) -0.0102(11)
    C6 0.0753(18) 0.109(2) 0.0651(18) 0.0012(17) 0.0274(14) 0.0299(16)
    C7 0.0548(13) 0.0484(11) 0.0597(14) -0.0057(10) 0.0116(11) 0.0003(10)
    C8 0.0580(14) 0.0521(12) 0.0621(15) -0.0083(10) 0.0120(11) -0.0001(11)
    C9 0.0495(12) 0.0610(13) 0.0528(13) -0.0070(10) 0.0125(10) 0.0046(10)
    C10 0.0634(15) 0.0551(13) 0.0673(16) -0.0108(11) 0.0179(12) -0.0025(11)
    C11 0.0614(14) 0.0585(13) 0.0563(14) -0.0046(11) 0.0181(11) -0.0078(11)
    C12 0.0448(11) 0.0556(12) 0.0451(12) 0.0015(9) 0.0105(9) 0.0028(9)
    C13 0.0499(12) 0.0525(12) 0.0463(12) -0.0036(9) 0.0072(9) -0.0002(9)
    C14 0.0550(13) 0.0624(13) 0.0453(12) -0.0024(10) 0.0131(10) -0.0032(10)
    C15 0.094(2) 0.0704(16) 0.0586(15) -0.0280(14) 0.0324(14) -0.0164(12)
    C16 0.163(3) 0.077(2) 0.098(2) -0.052(2) 0.079(2) -0.0346(18)
    C17 0.0463(11) 0.0381(10) 0.0570(13) 0.0030(8) 0.0101(9) 0.0011(9)
    C18 0.0755(16) 0.0488(12) 0.0830(18) -0.0006(11) 0.0420(14) -0.0084(12)
    C19 0.0653(16) 0.0535(14) 0.127(3) -0.0044(12) 0.0430(17) 0.0067(16)
    C20 0.0515(14) 0.0437(12) 0.119(3) 0.0022(11) -0.0074(15) -0.0091(15)
    C21 0.0733(17) 0.0632(15) 0.0715(18) 0.0183(14) -0.0146(14) -0.0236(14)
    C22 0.0603(14) 0.0656(14) 0.0489(13) 0.0136(11) 0.0076(11) 0.0035(11)
    C23 0.083(2) 0.0527(17) 0.234(6) -0.0123(16) -0.021(3) -0.023(3)
_geom_special_details
;
 All esds (except the esd in the dihedral angle between two l.s. planes)
 are estimated using the full covariance matrix.  The cell esds are taken
 into account individually in the estimation of esds in distances, angles
 and torsion angles; correlations between esds in cell parameters are only
 used when they are defined by crystal symmetry.  An approximate (isotropic)
 treatment of cell esds is used for estimating esds involving l.s. planes.
;
loop_
    _geom_bond_atom_site_label_1
    _geom_bond_atom_site_label_2
    _geom_bond_site_symmetry_2
    _geom_bond_distance
    _geom_bond_publ_flag
    S O5 . 1.420(3) ?
    S O4 . 1.427(2) ?
    S O3 . 1.469(2) ?
    S C17 . 1.760(2) ?
    O1 C12 . 1.353(3) ?
    O1 H1O . 0.8200 ?
    O2 C13 . 1.356(3) ?
    O2 C15 . 1.424(3) ?
    O6 H6OA . 0.86(3) ?
    O6 H6OB . 0.850(10)
                      ?
    N C5 . 1.330(3) ?
    N C1 . 1.342(3) ?
    N C6 . 1.471(3) ?
    C1 C2 . 1.360(3) ?
    C1 H1 . 0.9300 ?
    C2 C3 . 1.391(3) ?
    C2 H2 . 0.9300 ?
    C3 C4 . 1.389(3) ?
    C3 C7 . 1.457(3) ?
    C4 C5 . 1.351(4) ?
    C4 H4 . 0.9300 ?
    C5 H5 . 0.9300 ?
    C6 H6A . 0.9600 ?
    C6 H6B . 0.9600 ?
    C6 H6C . 0.9600 ?
    C7 C8 . 1.315(3) ?
    C7 H7 . 0.9300 ?
    C8 C9 . 1.465(3) ?
    C8 H8 . 0.9300 ?
    C9 C10 . 1.377(4) ?
    C9 C14 . 1.401(3) ?
    C10 C11 . 1.380(3) ?
    C10 H10 . 0.9300 ?
    C11 C12 . 1.373(3) ?
    C11 H11 . 0.9300 ?
    C12 C13 . 1.403(3) ?
    C13 C14 . 1.385(3) ?
    C14 H14 . 0.9300 ?
    C15 C16 . 1.496(4) ?
    C15 H15A . 0.9700 ?
    C15 H15B . 0.9700 ?
    C16 H16A . 0.9600 ?
    C16 H16B . 0.9600 ?
    C16 H16C . 0.9600 ?
    C17 C18 . 1.371(3) ?
    C17 C22 . 1.377(3) ?
    C18 C19 . 1.382(4) ?
    C18 H18 . 0.9300 ?
    C19 C20 . 1.351(5) ?
    C19 H19 . 0.9300 ?
    C20 C21 . 1.383(5) ?
    C20 C23 . 1.519(4) ?
    C21 C22 . 1.373(4) ?
    C21 H21 . 0.9300 ?
    C22 H22 . 0.9300 ?
    C23 H23A . 0.9600 ?
    C23 H23B . 0.9600 ?
    C23 H23C . 0.9600 ?
loop_
    _geom_angle_atom_site_label_1
    _geom_angle_atom_site_label_2
    _geom_angle_atom_site_label_3
    _geom_angle_site_symmetry_1
    _geom_angle_site_symmetry_3
    _geom_angle
    _geom_angle_publ_flag
    O5 S O4 . . 116.5(2) ?
    O5 S O3 . . 110.9(2) ?
    O4 S O3 . . 110.04(15) ?
    O5 S C17 . . 107.10(10)
                          ?
    O4 S C17 . . 107.40(10)
                          ?
    O3 S C17 . . 104.10(10)
                          ?
    C12 O1 H1O . . 109.5 ?
    C13 O2 C15 . . 116.5(2) ?
    H6OA O6 H6OB . . 92.0(10)
                           ?
    C5 N C1 . . 120.1(2) ?
    C5 N C6 . . 119.6(2) ?
    C1 N C6 . . 120.2(2) ?
    N C1 C2 . . 120.7(2) ?
    N C1 H1 . . 119.6 ?
    C2 C1 H1 . . 119.6 ?
    C1 C2 C3 . . 120.6(2) ?
    C1 C2 H2 . . 119.7 ?
    C3 C2 H2 . . 119.7 ?
    C4 C3 C2 . . 116.4(2) ?
    C4 C3 C7 . . 119.2(2) ?
    C2 C3 C7 . . 124.5(2) ?
    C5 C4 C3 . . 121.0(2) ?
    C5 C4 H4 . . 119.5 ?
    C3 C4 H4 . . 119.5 ?
    N C5 C4 . . 121.1(2) ?
    N C5 H5 . . 119.5 ?
    C4 C5 H5 . . 119.5 ?
    N C6 H6A . . 109.5 ?
    N C6 H6B . . 109.5 ?
    H6A C6 H6B . . 109.5 ?
    N C6 H6C . . 109.5 ?
    H6A C6 H6C . . 109.5 ?
    H6B C6 H6C . . 109.5 ?
    C8 C7 C3 . . 123.7(2) ?
    C8 C7 H7 . . 118.2 ?
    C3 C7 H7 . . 118.2 ?
    C7 C8 C9 . . 127.7(2) ?
    C7 C8 H8 . . 116.1 ?
    C9 C8 H8 . . 116.1 ?
    C10 C9 C14 . . 118.7(2) ?
    C10 C9 C8 . . 118.1(2) ?
    C14 C9 C8 . . 123.1(2) ?
    C9 C10 C11 . . 120.6(2) ?
    C9 C10 H10 . . 119.7 ?
    C11 C10 H10 . . 119.7 ?
    C12 C11 C10 . . 121.1(2) ?
    C12 C11 H11 . . 119.4 ?
    C10 C11 H11 . . 119.4 ?
    O1 C12 C11 . . 123.1(2) ?
    O1 C12 C13 . . 117.6(2) ?
    C11 C12 C13 . . 119.3(2) ?
    O2 C13 C14 . . 125.4(2) ?
    O2 C13 C12 . . 115.2(2) ?
    C14 C13 C12 . . 119.3(2) ?
    C13 C14 C9 . . 120.9(2) ?
    C13 C14 H14 . . 119.6 ?
    C9 C14 H14 . . 119.6 ?
    O2 C15 C16 . . 107.3(2) ?
    O2 C15 H15A . . 110.3 ?
    C16 C15 H15A . . 110.3 ?
    O2 C15 H15B . . 110.3 ?
    C16 C15 H15B . . 110.3 ?
    H15A C15 H15B . . 108.5 ?
    C15 C16 H16A . . 109.5 ?
    C15 C16 H16B . . 109.5 ?
    H16A C16 H16B . . 109.5 ?
    C15 C16 H16C . . 109.5 ?
    H16A C16 H16C . . 109.5 ?
    H16B C16 H16C . . 109.5 ?
    C18 C17 C22 . . 119.4(2) ?
    C18 C17 S . . 120.46(18) ?
    C22 C17 S . . 120.07(19) ?
    C17 C18 C19 . . 119.6(3) ?
    C17 C18 H18 . . 120.2 ?
    C19 C18 H18 . . 120.2 ?
    C20 C19 C18 . . 121.8(3) ?
    C20 C19 H19 . . 119.1 ?
    C18 C19 H19 . . 119.1 ?
    C19 C20 C21 . . 118.3(2) ?
    C19 C20 C23 . . 121.1(4) ?
    C21 C20 C23 . . 120.6(3) ?
    C22 C21 C20 . . 121.0(3) ?
    C22 C21 H21 . . 119.5 ?
    C20 C21 H21 . . 119.5 ?
    C21 C22 C17 . . 119.9(3) ?
    C21 C22 H22 . . 120.1 ?
    C17 C22 H22 . . 120.1 ?
    C20 C23 H23A . . 109.5 ?
    C20 C23 H23B . . 109.5 ?
    H23A C23 H23B . . 109.5 ?
    C20 C23 H23C . . 109.5 ?
    H23A C23 H23C . . 109.5 ?
    H23B C23 H23C . . 109.5 ?
loop_
    _geom_torsion_atom_site_label_1
    _geom_torsion_atom_site_label_2
    _geom_torsion_atom_site_label_3
    _geom_torsion_atom_site_label_4
    _geom_torsion_site_symmetry_1
    _geom_torsion_site_symmetry_2
    _geom_torsion_site_symmetry_3
    _geom_torsion_site_symmetry_4
    _geom_torsion
    _geom_torsion_publ_flag
    C5 N C1 C2 . . . . 0.5(3) ?
    C6 N C1 C2 . . . . -177.3(2) ?
    N C1 C2 C3 . . . . 0.5(3) ?
    C1 C2 C3 C4 . . . . -1.1(3) ?
    C1 C2 C3 C7 . . . . 179.0(2) ?
    C2 C3 C4 C5 . . . . 0.6(3) ?
    C7 C3 C4 C5 . . . . -179.4(2) ?
    C1 N C5 C4 . . . . -0.9(3) ?
    C6 N C5 C4 . . . . 176.9(2) ?
    C3 C4 C5 N . . . . 0.3(4) ?
    C4 C3 C7 C8 . . . . 175.4(2) ?
    C2 C3 C7 C8 . . . . -4.7(4) ?
    C3 C7 C8 C9 . . . . -179.7(2) ?
    C7 C8 C9 C10 . . . . -175.9(2) ?
    C7 C8 C9 C14 . . . . 3.5(4) ?
    C14 C9 C10 C11 . . . . -1.4(4) ?
    C8 C9 C10 C11 . . . . 178.0(2) ?
    C9 C10 C11 C12 . . . . 1.1(4) ?
    C10 C11 C12 O1 . . . . -179.3(2) ?
    C10 C11 C12 C13 . . . . 0.4(4) ?
    C15 O2 C13 C14 . . . . 1.6(4) ?
    C15 O2 C13 C12 . . . . -179.0(2) ?
    O1 C12 C13 O2 . . . . -1.3(3) ?
    C11 C12 C13 O2 . . . . 179.0(2) ?
    O1 C12 C13 C14 . . . . 178.16(19) ?
    C11 C12 C13 C14 . . . . -1.6(3) ?
    O2 C13 C14 C9 . . . . -179.4(2) ?
    C12 C13 C14 C9 . . . . 1.2(3) ?
    C10 C9 C14 C13 . . . . 0.3(4) ?
    C8 C9 C14 C13 . . . . -179.2(2) ?
    C13 O2 C15 C16 . . . . -178.7(3) ?
    O5 S C17 C18 . . . . -19.3(2) ?
    O4 S C17 C18 . . . . 106.6(2) ?
    O3 S C17 C18 . . . . -136.8(2) ?
    O5 S C17 C22 . . . . 158.9(2) ?
    O4 S C17 C22 . . . . -75.3(2) ?
    O3 S C17 C22 . . . . 41.4(2) ?
    C22 C17 C18 C19 . . . . -0.6(4) ?
    S C17 C18 C19 . . . . 177.6(2) ?
    C17 C18 C19 C20 . . . . -0.2(4) ?
    C18 C19 C20 C21 . . . . 1.2(4) ?
    C18 C19 C20 C23 . . . . -177.1(3) ?
    C19 C20 C21 C22 . . . . -1.3(4) ?
    C23 C20 C21 C22 . . . . 176.9(3) ?
    C20 C21 C22 C17 . . . . 0.6(4) ?
    C18 C17 C22 C21 . . . . 0.4(4) ?
    S C17 C22 C21 . . . . -177.75(18) ?
loop_
    _geom_hbond_atom_site_label_D
    _geom_hbond_atom_site_label_H
    _geom_hbond_atom_site_label_A
    _geom_hbond_site_symmetry_A
    _geom_hbond_distance_DH
    _geom_hbond_distance_HA
    _geom_hbond_distance_DA
    _geom_hbond_angle_DHA
    O1 H1O O6 4_665 0.82 1.82 2.632(3) 169.9
    O6 H6OB O3 . 0.850(10)
                         2.36(2) 2.692(3) 103.9(19)
    O6 H6OA O5 3_666 0.86(3) 1.98(3) 2.832(4) 169(3)
    C4 H4 O4 . 0.93 2.53 3.426(3) 160.8
    C5 H5 O1 4_566 0.93 2.59 3.217(3) 125.2
