# Supplementary material for: 4-(3-Eth­oxy-4-hydroxy­styr­yl)-1-methyl­pyridinium tosyl­ate monohydrate
Source: Acta Crystallogr Sect E Struct Rep Online. 2008 Dec 10;65(Pt 1):o71. doi: 10.1107/S1600536808041007 (PMC2967981; doi:10.1107/S1600536808041007)
Supplement: Supplementary file 2 [file e-65-00o71-Isup2.hkl]

# 
# h,k,l, Fc-squared, Fo-squared, sigma(Fo-squared) and status flag 
# 
data_I
_shelx_title ' 3M4H IN P2(1)/N' 
_shelx_refln_list_code          4 
_shelx_F_calc_maximum      273.84 
_exptl_crystal_F_000       944.00 
_reflns_d_resolution_high  0.7622 
 
loop_ 
 _symmetry_equiv_pos_as_xyz 
 'x, y, z' 
 '-x+1/2, y+1/2, -z+1/2' 
 '-x, -y, -z' 
 'x-1/2, -y-1/2, z-1/2' 
 
_cell_length_a    13.7700 
_cell_length_b     9.7125 
_cell_length_c    17.3394 
_cell_angle_alpha  90.000 
_cell_angle_beta  104.059 
_cell_angle_gamma  90.000 
 
_shelx_F_squared_multiplier     1.000 
 
loop_ 
 _refln_index_h 
 _refln_index_k 
 _refln_index_l 
 _refln_F_squared_calc 
 _refln_F_squared_meas 
 _refln_F_squared_sigma 
 _refln_observed_status 
   2   0   0    10922.17    11706.60    100.79 o 
   4   0   0     2930.42     3011.06     25.41 o 
   6   0   0     4309.91     4075.50     39.91 o 
   8   0   0       35.62       30.55      1.98 o 
  10   0   0       26.80       45.54      2.31 o 
  12   0   0      301.57      330.50      8.19 o 
  14   0   0      330.43      356.59     10.85 o 
  16   0   0        9.09       18.22      5.62 o 
   1   1   0     2896.22     2664.84     41.57 o 
   2   1   0     2519.58     2600.23     16.09 o 
   3   1   0     1795.22     1576.15      9.47 o 
   4   1   0     7511.87     7420.64     45.19 o 
   5   1   0     2011.11     1724.72     11.73 o 
   6   1   0       22.60       41.05      1.53 o 
   7   1   0        6.89       15.43      0.89 o 
   8   1   0        7.25        4.99      0.81 o 
   9   1   0      177.49      202.22      2.87 o 
  10   1   0      127.07      132.19      2.82 o 
  11   1   0      300.21      287.05      4.79 o 
  12   1   0        1.81        3.09      1.60 o 
  13   1   0       10.01        6.27      2.13 o 
  14   1   0       25.65       26.97      2.89 o 
  15   1   0        3.91        5.69      2.77 o 
  16   1   0        0.03       -0.92      3.18 o 
  17   1   0       13.64       16.47      4.28 o 
   0   2   0    16322.03    14958.86    297.57 o 
   1   2   0      641.76      493.84      4.75 o 
   2   2   0     4707.47     4361.17     28.34 o 
   3   2   0     2230.72     2395.86     15.68 o 
   4   2   0      542.30      531.62      4.33 o 
   5   2   0       32.22       26.09      0.84 o 
   6   2   0     1706.92     1603.52     11.30 o 
   7   2   0      739.11      632.88      5.61 o 
   8   2   0      149.26      123.68      2.35 o 
   9   2   0       30.90       34.84      1.50 o 
  10   2   0        0.14       -0.35      0.99 o 
  11   2   0        0.03       -1.49      1.49 o 
  12   2   0        9.84       13.78      2.15 o 
  13   2   0       23.24       19.14      2.40 o 
  14   2   0       52.65       64.71      4.06 o 
  15   2   0       90.94       73.61      4.76 o 
  16   2   0       58.20       73.28      4.82 o 
  17   2   0       24.28       29.05      5.19 o 
   1   3   0     3370.39     3604.53     49.35 o 
   2   3   0        4.77        1.25      0.41 o 
   3   3   0      637.17      573.47      4.53 o 
   4   3   0     1265.73     1206.61      8.83 o 
   5   3   0     3225.68     3127.08     20.71 o 
   6   3   0      868.22     1018.99      7.77 o 
   7   3   0     1408.15     1428.38     10.39 o 
   8   3   0       16.21       28.31      1.14 o 
   9   3   0      433.28      463.98      4.85 o 
  10   3   0       59.77       60.83      1.96 o 
  11   3   0      429.85      413.34      6.36 o 
  12   3   0        9.21        8.13      1.88 o 
  13   3   0       71.95       75.42      3.64 o 
  14   3   0        0.94       -2.19      2.19 o 
  15   3   0       52.89       68.34      5.28 o 
  16   3   0        0.00        1.05      4.62 o 
  17   3   0        0.03        2.85      6.46 o 
   0   4   0       48.72       14.19      3.55 o 
   1   4   0       25.04       14.95      1.64 o 
   2   4   0     2046.18     1793.57     19.18 o 
   3   4   0     1484.59     1520.30     13.26 o 
   4   4   0       10.17       33.24      0.86 o 
   5   4   0      245.29      303.98      3.07 o 
   6   4   0      201.28      167.50      2.24 o 
   7   4   0       31.01       18.56      1.06 o 
   8   4   0       89.47       80.18      1.85 o 
   9   4   0        0.01       -0.11      0.98 o 
  10   4   0        2.76        2.37      1.38 o 
  11   4   0       25.67       33.27      2.35 o 
  12   4   0       44.59       40.78      2.69 o 
  13   4   0        0.04       -0.73      2.47 o 
  14   4   0        0.25       -0.58      2.66 o 
  15   4   0       19.35       20.64      4.37 o 
  16   4   0        4.17        5.08      3.89 o 
   1   5   0        6.77        6.31      2.46 o 
   2   5   0     1118.96     1205.02     14.16 o 
   3   5   0      355.05      282.22      3.22 o 
   4   5   0      197.48      197.45      2.69 o 
   5   5   0      376.28      338.16      3.67 o 
   6   5   0      101.19       97.65      1.80 o 
   7   5   0      338.63      394.96      4.11 o 
   8   5   0       30.07       27.39      1.29 o 
   9   5   0      606.54      639.29      6.43 o 
  10   5   0      136.09      120.09      3.13 o 
  11   5   0      149.84      167.80      5.53 o 
  12   5   0       54.17       44.34      3.34 o 
  13   5   0       13.30        6.83      2.68 o 
  14   5   0       61.52       50.52      4.25 o 
  15   5   0        2.98       -1.71      3.62 o 
  16   5   0        1.37        0.11      3.95 o 
   0   6   0        3.21       15.74      3.78 o 
   1   6   0      137.22      171.87      7.07 o 
   2   6   0      336.48      282.39      4.46 o 
   3   6   0      190.40      243.24      3.19 o 
   4   6   0      334.23      288.21      3.43 o 
   5   6   0      377.04      351.10      4.42 o 
   6   6   0        0.04       -0.88      0.88 o 
   7   6   0        8.99        6.54      0.86 o 
   8   6   0       76.50       72.91      1.90 o 
   9   6   0        0.07       -1.06      1.06 o 
  10   6   0        0.19       -0.88      1.51 o 
  11   6   0        5.07        5.46      2.08 o 
  12   6   0        1.01        1.47      2.13 o 
  13   6   0       16.76       21.17      2.94 o 
  14   6   0        4.85        8.48      3.09 o 
  15   6   0        1.88        1.66      3.25 o 
   1   7   0      111.63       93.64      7.21 o 
   2   7   0      498.38      535.31      7.64 o 
   3   7   0      355.32      382.03      4.58 o 
   4   7   0      108.86      109.88      2.32 o 
   5   7   0       45.12       39.26      1.59 o 
   6   7   0      222.81      247.35      4.01 o 
   7   7   0      105.49      127.40      3.86 o 
   8   7   0       69.52       75.36      3.33 o 
   9   7   0       61.03       62.17      2.89 o 
  10   7   0        0.33       -0.99      1.20 o 
  11   7   0       74.09       86.08      3.47 o 
  12   7   0       15.19       10.90      2.41 o 
  13   7   0       23.62       22.33      2.84 o 
  14   7   0       47.34       34.62      3.83 o 
   0   8   0      372.68      310.53     13.84 o 
   1   8   0       22.98       15.91      3.91 o 
   2   8   0      307.56      268.44      4.57 o 
   3   8   0      480.20      485.16      5.65 o 
   4   8   0      309.73      261.49      3.88 o 
   5   8   0        8.33        3.39      1.11 o 
   6   8   0        0.01       -1.12      1.12 o 
   7   8   0       44.10       38.31      1.92 o 
   8   8   0        1.95       -0.74      1.49 o 
   9   8   0       17.74       15.02      2.08 o 
  10   8   0        2.55        7.13      2.08 o 
  11   8   0        5.29        2.54      2.52 o 
  12   8   0       33.81       44.27      4.08 o 
  13   8   0        1.08       -0.78      2.83 o 
   1   9   0        0.58       -1.53      3.21 o 
   2   9   0      104.56       82.26      3.15 o 
   3   9   0        0.34        0.50      0.79 o 
   4   9   0        4.33        8.60      1.04 o 
   5   9   0       32.79       29.66      1.65 o 
   6   9   0       30.68       40.73      2.01 o 
   7   9   0       15.81       25.27      1.91 o 
   8   9   0       33.34       34.37      2.31 o 
   9   9   0       19.39       22.85      2.38 o 
  10   9   0       11.22       11.48      3.03 o 
  11   9   0       22.83       31.02      3.51 o 
  12   9   0       20.79       16.30      3.42 o 
   0  10   0      228.37      235.88     21.06 o 
   1  10   0       12.15       15.58      5.36 o 
   2  10   0       72.21       75.75      2.71 o 
   3  10   0      169.61      184.82      3.36 o 
   4  10   0       14.69       12.46      1.21 o 
   5  10   0       19.18       17.54      1.52 o 
   6  10   0        0.84        0.90      1.33 o 
   7  10   0        0.40        3.14      1.69 o 
   8  10   0       69.40       55.04      3.21 o 
   9  10   0        2.28        2.50      2.22 o 
  10  10   0        1.31        1.26      3.47 o 
   1  11   0        0.17       -1.94      4.95 o 
   2  11   0        8.73        4.38      1.80 o 
   3  11   0       13.33       16.58      1.31 o 
   4  11   0        0.16        1.56      1.19 o 
   5  11   0       26.95       33.33      1.94 o 
   6  11   0        1.33        5.79      1.56 o 
   7  11   0       13.22       21.88      2.49 o 
   8  11   0        0.06        1.19      2.17 o 
   0  12   0       12.48       15.27     10.03 o 
   1  12   0       22.88       22.06      7.23 o 
   2  12   0        0.01       -1.26      1.60 o 
   3  12   0       38.73       30.62      1.73 o 
   4  12   0        0.03        0.35      1.60 o 
   5  12   0       22.83       24.43      1.90 o 
 -17   0   1        0.00        6.05      5.25 o 
 -15   0   1       13.24       26.02      4.27 o 
 -13   0   1       28.02       32.17      4.04 o 
 -11   0   1      442.14      422.62      9.08 o 
  -9   0   1      339.66      296.08      5.74 o 
  -7   0   1      717.32      583.36      8.09 o 
  -5   0   1      155.19      109.36      2.07 o 
  -3   0   1     1805.92     1419.31     12.45 o 
   1   0   1        4.41       -0.62      0.62 o 
   3   0   1     2325.93     2757.65     23.94 o 
   5   0   1        7.03       -0.61      0.61 o 
   7   0   1      128.92      109.38      2.50 o 
   9   0   1       23.43       46.12      2.16 o 
  11   0   1      611.27      634.15     11.53 o 
  13   0   1      240.27      263.42     10.84 o 
  15   0   1        6.04        9.01      5.03 o 
  17   0   1       11.06       15.21      5.92 o 
 -17   1   1        0.01        0.75      4.89 o 
 -16   1   1       28.38       35.63      3.91 o 
 -15   1   1       10.90       11.55      2.62 o 
 -14   1   1        7.42       16.61      2.60 o 
 -13   1   1       11.09        6.35      2.07 o 
 -12   1   1        6.53       12.35      2.12 o 
 -11   1   1       16.70       17.28      1.64 o 
 -10   1   1       55.81       78.37      2.14 o 
  -9   1   1       51.93       55.27      1.55 o 
  -8   1   1      213.87      225.29      2.82 o 
  -7   1   1        1.07        0.42      0.63 o 
  -6   1   1     2027.21     1976.58     14.53 o 
  -5   1   1       10.13        5.44      0.59 o 
  -4   1   1     6412.40     7212.37     44.98 o 
  -3   1   1     1365.16     1303.41      8.08 o 
  -2   1   1      260.75      272.82      2.06 o 
  -1   1   1     5408.40     4961.51     74.70 o 
   0   1   1       68.54      138.42      3.07 o 
   1   1   1     3429.60     3847.75     24.97 o 
   2   1   1     2358.18     2563.10     15.91 o 
   3   1   1    38442.18    37777.80    220.46 o 
   4   1   1      647.38      675.63      5.04 o 
   5   1   1     1211.18     1148.57      8.32 o 
   6   1   1      217.75      287.72      3.18 o 
   7   1   1       11.67        7.50      0.77 o 
   8   1   1      227.57      178.60      2.63 o 
   9   1   1        9.46        8.00      0.93 o 
  10   1   1       22.10       16.74      1.37 o 
  11   1   1        0.33       -1.18      1.18 o 
  12   1   1       12.31       20.79      2.03 o 
  13   1   1        0.31        1.06      1.87 o 
  14   1   1        6.65        0.81      2.39 o 
  15   1   1        9.34        7.57      3.42 o 
  16   1   1        0.13       -0.29      3.40 o 
  17   1   1        0.38        1.17      3.76 o 
 -17   2   1       25.67       31.44      5.22 o 
 -16   2   1        7.77        4.54      3.00 o 
 -15   2   1       68.84       70.27      4.46 o 
 -14   2   1        3.14        4.31      2.53 o 
 -13   2   1        3.72        2.92      2.26 o 
 -12   2   1       10.02       17.14      2.05 o 
 -11   2   1      557.65      547.69      7.14 o 
 -10   2   1        0.31        0.74      0.96 o 
  -9   2   1      647.20      654.05      6.40 o 
  -8   2   1        0.23       -0.77      0.77 o 
  -7   2   1      551.69      521.81      4.83 o 
  -6   2   1        4.66        2.67      0.66 o 
  -5   2   1     1769.74     1684.12     11.59 o 
  -4   2   1      529.82      460.05      3.84 o 
  -3   2   1     1819.01     1817.88     11.54 o 
  -2   2   1      280.46      217.90      1.70 o 
  -1   2   1     5414.56     5923.14     52.01 o 
   0   2   1     9428.87     9673.41    111.94 o 
   1   2   1      194.63      213.73      1.99 o 
   2   2   1      491.18      512.25      3.55 o 
   3   2   1    23323.36    23913.91    159.85 o 
   4   2   1     1839.21     2088.55     14.64 o 
   5   2   1     1930.91     1952.28     13.32 o 
   6   2   1     1358.74     1400.82     10.05 o 
   7   2   1      259.78      322.13      3.65 o 
   8   2   1       88.22       90.60      2.01 o 
   9   2   1       84.58       78.52      1.99 o 
  10   2   1       97.81       86.10      2.70 o 
  11   2   1      301.33      300.13      5.27 o 
  12   2   1       59.86       49.00      2.94 o 
  13   2   1      103.51      108.79      3.67 o 
  14   2   1        1.48        0.14      2.40 o 
  15   2   1        1.02        2.30      2.82 o 
  16   2   1        2.37        8.95      3.72 o 
  17   2   1        0.37        1.96      4.12 o 
 -17   3   1        5.10        9.97      4.23 o 
 -16   3   1        3.33        4.89      5.15 o 
 -15   3   1      245.51      265.26      8.29 o 
 -14   3   1       25.65       49.73      3.35 o 
 -13   3   1       20.56       25.99      2.61 o 
 -12   3   1      229.26      233.65      4.97 o 
 -11   3   1       27.33       23.51      2.13 o 
 -10   3   1      673.14      672.53      6.64 o 
  -9   3   1       64.09       72.16      1.75 o 
  -8   3   1        6.91        2.19      0.79 o 
  -7   3   1      379.30      335.03      3.60 o 
  -6   3   1        3.41        1.29      0.56 o 
  -5   3   1      337.19      309.82      3.23 o 
  -4   3   1      354.66      410.14      3.61 o 
  -3   3   1     1920.27     1959.32     13.62 o 
  -2   3   1        7.01        4.72      0.45 o 
  -1   3   1     4929.22     5383.01     81.74 o 
   0   3   1     3592.26     3413.23     60.18 o 
   1   3   1     1782.40     1997.02     27.25 o 
   2   3   1     1274.59     1037.94      8.74 o 
   3   3   1     4463.55     4421.82     28.50 o 
   4   3   1       22.79       15.12      0.66 o 
   5   3   1       95.68      107.57      1.67 o 
   6   3   1     1882.53     2190.56     16.16 o 
   7   3   1       15.15       19.73      1.16 o 
   8   3   1      857.12      913.06      7.35 o 
   9   3   1       72.21       89.92      2.02 o 
  10   3   1      109.05       92.71      2.50 o 
  11   3   1        0.01       -1.38      1.38 o 
  12   3   1       24.29       16.71      2.10 o 
  13   3   1        2.36       -0.74      1.97 o 
  14   3   1        3.59        1.17      2.60 o 
  15   3   1       56.53       65.31      5.28 o 
  16   3   1       12.49        8.53      5.13 o 
 -16   4   1        1.43        1.17      3.86 o 
 -15   4   1        0.37        3.55      3.60 o 
 -14   4   1       91.94      100.70      5.59 o 
 -13   4   1       64.01       61.73      4.15 o 
 -12   4   1      162.62      188.88      4.59 o 
 -11   4   1      249.50      263.40      4.98 o 
 -10   4   1      206.43      194.64      3.68 o 
  -9   4   1      905.76      930.12      8.51 o 
  -8   4   1        6.17        2.08      0.83 o 
  -7   4   1      284.62      295.00      3.27 o 
  -6   4   1       38.05       57.58      1.35 o 
  -5   4   1     1669.48     1901.89     13.63 o 
  -4   4   1      927.65      852.21      6.62 o 
  -3   4   1     2801.63     3209.28     26.02 o 
  -2   4   1      602.00      636.27      7.34 o 
  -1   4   1      513.65      532.53     13.22 o 
   0   4   1      279.79      277.83      7.60 o 
   1   4   1      206.86      313.94      5.36 o 
   2   4   1     5475.97     5879.03     58.04 o 
   3   4   1        9.15       18.36      0.84 o 
   4   4   1      399.36      511.62      4.35 o 
   5   4   1       89.24       80.93      1.58 o 
   6   4   1       12.33       18.85      0.96 o 
   7   4   1       95.92      104.72      1.99 o 
   8   4   1       41.94       40.15      1.43 o 
   9   4   1      313.71      343.84      4.44 o 
  10   4   1        0.37       -1.28      1.28 o 
  11   4   1      108.56      102.03      3.19 o 
  12   4   1       15.02       10.19      2.23 o 
  13   4   1       80.45       75.76      4.52 o 
  14   4   1        0.10        0.56      2.75 o 
  15   4   1       89.36       76.36      6.03 o 
  16   4   1       11.13        4.45      3.92 o 
 -16   5   1        0.94        0.11      3.84 o 
 -15   5   1        7.30        6.00      3.86 o 
 -14   5   1       27.32       34.94      3.79 o 
 -13   5   1        1.84        3.20      2.30 o 
 -12   5   1      525.92      562.43      9.22 o 
 -11   5   1       65.52       55.80      3.04 o 
 -10   5   1       85.00       90.41      2.87 o 
  -9   5   1       34.58       48.72      1.82 o 
  -8   5   1       76.40       94.00      2.01 o 
  -7   5   1       83.13       93.49      1.86 o 
  -6   5   1      130.60      138.62      2.03 o 
  -5   5   1      264.42      266.84      3.62 o 
  -4   5   1      129.97      168.68      2.43 o 
  -3   5   1        7.92       19.56      0.76 o 
  -2   5   1      190.58      141.68      2.88 o 
  -1   5   1      612.62      621.79     21.41 o 
   0   5   1     3452.76     3272.73     59.53 o 
   1   5   1     6379.19     6727.67     88.11 o 
   2   5   1     4250.12     4167.30     43.91 o 
   3   5   1       10.99       12.70      0.82 o 
   4   5   1        8.06       16.41      0.88 o 
   5   5   1      127.24       94.97      1.72 o 
   6   5   1      302.33      342.57      3.84 o 
   7   5   1       62.92       44.44      1.36 o 
   8   5   1      368.22      412.11      4.35 o 
   9   5   1        0.83       -0.65      1.09 o 
  10   5   1       20.32       16.90      1.82 o 
  11   5   1        0.06       -2.01      2.01 o 
  12   5   1        0.57        1.80      2.17 o 
  13   5   1        8.68        8.46      2.65 o 
  14   5   1       10.32        9.97      3.29 o 
  15   5   1        8.27        8.46      3.94 o 
 -15   6   1        1.81       -0.93      2.98 o 
 -14   6   1        2.49        1.07      2.87 o 
 -13   6   1       80.21       72.43      3.85 o 
 -12   6   1        0.93        1.71      2.10 o 
 -11   6   1       32.29       39.47      2.83 o 
 -10   6   1        2.91        3.57      1.62 o 
  -9   6   1       24.59       26.75      1.54 o 
  -8   6   1       90.43       81.00      1.97 o 
  -7   6   1       49.08       72.27      1.90 o 
  -6   6   1      101.40      124.68      2.54 o 
  -5   6   1      302.06      297.85      3.86 o 
  -4   6   1      580.71      554.55      5.84 o 
  -3   6   1      102.88      134.60      2.11 o 
  -2   6   1      386.43      324.92      4.95 o 
  -1   6   1      516.59      473.43     16.01 o 
   0   6   1     1341.64     1415.98     25.83 o 
   1   6   1     1146.57     1128.67     16.67 o 
   2   6   1      124.29      145.09      3.33 o 
   3   6   1       24.53       30.32      1.47 o 
   4   6   1       17.17       18.80      1.06 o 
   5   6   1      134.33      143.70      2.65 o 
   6   6   1      489.26      514.51      6.16 o 
   7   6   1       60.40       73.07      1.88 o 
   8   6   1        7.72        8.15      1.09 o 
   9   6   1       98.08      113.17      2.96 o 
  10   6   1        0.09       -0.50      1.63 o 
  11   6   1        0.04       -1.68      2.02 o 
  12   6   1       17.90       11.96      2.51 o 
  13   6   1       17.25       13.97      2.79 o 
  14   6   1        3.92        4.81      3.06 o 
  15   6   1       25.06       31.93      4.89 o 
 -14   7   1        9.46       13.42      3.25 o 
 -13   7   1        5.88        2.00      2.31 o 
 -12   7   1       99.62      116.20      4.32 o 
 -11   7   1        7.95        6.92      2.09 o 
 -10   7   1       53.38       58.41      2.44 o 
  -9   7   1        0.04       -0.70      1.60 o 
  -8   7   1       64.75       51.01      2.23 o 
  -7   7   1        0.43       -1.11      1.11 o 
  -6   7   1       69.82       66.36      2.07 o 
  -5   7   1        8.86        8.83      1.13 o 
  -4   7   1       19.06       28.86      1.27 o 
  -3   7   1       12.10       15.24      0.97 o 
  -2   7   1       52.23       40.37      1.54 o 
  -1   7   1      248.97      220.00      6.36 o 
   0   7   1      648.52      576.54     13.52 o 
   1   7   1        1.09        1.42      1.40 o 
   2   7   1      435.37      422.15      7.73 o 
   3   7   1        2.95        6.54      0.82 o 
   4   7   1      836.50      814.36      9.01 o 
   5   7   1      462.55      467.14      5.77 o 
   6   7   1      144.77      138.43      2.98 o 
   7   7   1       97.44       84.48      2.53 o 
   8   7   1        0.45       -1.16      1.46 o 
   9   7   1      106.15       91.55      2.68 o 
  10   7   1        9.91        8.51      1.47 o 
  11   7   1       18.49       14.12      2.27 o 
  12   7   1        3.91        3.54      2.28 o 
  13   7   1        0.08       -2.34      2.34 o 
  14   7   1        1.20        0.30      2.90 o 
 -13   8   1       10.18        7.69      3.21 o 
 -12   8   1       50.70       52.49      4.21 o 
 -11   8   1        5.35       12.50      2.93 o 
 -10   8   1       19.73        9.82      2.12 o 
  -9   8   1       82.35       82.06      3.35 o 
  -8   8   1       79.04       76.11      2.81 o 
  -7   8   1       43.90       53.10      2.35 o 
  -6   8   1      301.48      302.38      4.53 o 
  -5   8   1        8.59        6.39      1.15 o 
  -4   8   1      102.86      115.46      2.43 o 
  -3   8   1      306.72      274.77      4.22 o 
  -2   8   1       29.20       27.42      1.67 o 
  -1   8   1      388.02      378.94      9.06 o 
   0   8   1       20.98       22.17      4.81 o 
   1   8   1       35.71       36.08      2.56 o 
   2   8   1        0.92       -0.54      1.00 o 
   3   8   1       18.62       16.16      1.01 o 
   4   8   1        9.66        7.43      1.05 o 
   5   8   1        2.24       -0.66      1.09 o 
   6   8   1      121.51      138.14      3.06 o 
   7   8   1       39.51       23.13      1.75 o 
   8   8   1      101.72      102.51      3.18 o 
   9   8   1        0.01       -1.46      2.16 o 
  10   8   1       10.93        5.17      2.40 o 
  11   8   1       43.31       49.83      3.91 o 
  12   8   1        0.10        3.28      3.13 o 
  13   8   1       14.24       17.88      4.01 o 
 -12   9   1        0.58       -2.02      2.86 o 
 -11   9   1       14.67       15.25      3.15 o 
 -10   9   1        3.34        3.67      2.12 o 
  -9   9   1        3.06        1.48      1.87 o 
  -8   9   1        2.52        4.04      1.71 o 
  -7   9   1       53.69       55.67      2.48 o 
  -6   9   1       36.30       37.94      1.96 o 
  -5   9   1      124.19      111.98      2.76 o 
  -4   9   1       95.95       79.68      2.38 o 
  -3   9   1       27.49       33.03      1.49 o 
  -2   9   1       43.67       39.46      1.90 o 
  -1   9   1      328.43      305.83      6.54 o 
   0   9   1      208.36      185.00      6.01 o 
   1   9   1       31.48       25.90      2.64 o 
   2   9   1        4.41        3.98      0.91 o 
   3   9   1       41.85       46.73      1.59 o 
   4   9   1       10.29       15.57      1.32 o 
   5   9   1      168.89      156.72      3.50 o 
   6   9   1       49.53       49.60      2.16 o 
   7   9   1      117.63      109.05      3.21 o 
   8   9   1        6.46        7.76      1.88 o 
   9   9   1        7.09        3.40      2.05 o 
  10   9   1        6.03        4.63      2.87 o 
  11   9   1        9.28        4.96      3.02 o 
  12   9   1       12.35        7.69      3.34 o 
 -11  10   1        8.64       11.65      5.48 o 
 -10  10   1        7.01        6.84      2.30 o 
  -9  10   1       52.99       62.99      3.54 o 
  -8  10   1       84.48       76.52      4.01 o 
  -7  10   1       34.57       37.52      2.18 o 
  -6  10   1       19.31       16.12      1.64 o 
  -5  10   1       53.43       50.61      2.00 o 
  -4  10   1       86.55       89.87      2.34 o 
  -3  10   1      136.59      120.97      2.38 o 
  -2  10   1       77.27       63.44      2.61 o 
  -1  10   1       40.51       33.38      2.28 o 
   0  10   1        4.72        5.13      4.56 o 
   1  10   1        2.40       -1.20      1.98 o 
   2  10   1       22.40       26.42      1.61 o 
   3  10   1       18.86       22.58      1.54 o 
   4  10   1        2.34        2.26      1.34 o 
   5  10   1        5.44        3.17      1.35 o 
   6  10   1        5.94        5.52      1.57 o 
   7  10   1        6.41       13.12      2.21 o 
   8  10   1       10.68       13.38      2.64 o 
   9  10   1        0.27        0.38      2.69 o 
  10  10   1       27.95       23.80      4.23 o 
  -8  11   1       56.75       53.63      3.16 o 
  -7  11   1        0.02       -1.44      1.74 o 
  -6  11   1        6.24        7.04      1.51 o 
  -5  11   1       37.90       37.56      2.01 o 
  -4  11   1        0.35        0.98      1.15 o 
  -3  11   1       41.85       53.39      1.83 o 
  -2  11   1        4.01        2.66      1.74 o 
  -1  11   1       64.12       67.07      7.83 o 
   0  11   1        9.25        1.41      5.47 o 
   1  11   1      186.39      162.75      9.89 o 
   2  11   1       29.61       36.53      2.31 o 
   3  11   1       57.53       59.75      2.01 o 
   4  11   1       54.84       48.44      1.89 o 
   5  11   1       21.55       26.06      1.87 o 
   6  11   1        5.42        2.45      1.68 o 
   7  11   1        3.62        9.11      2.23 o 
   8  11   1       16.64       19.68      2.73 o 
  -5  12   1       14.52       22.22      1.84 o 
  -4  12   1       34.31       40.49      2.02 o 
  -3  12   1        4.36        3.66      1.10 o 
  -2  12   1        3.27        4.71      1.61 o 
  -1  12   1       24.90       15.80      8.83 o 
   0  12   1       42.75       43.01      9.03 o 
   1  12   1        9.06       11.96      2.19 o 
   2  12   1       61.16       61.11      4.09 o 
   3  12   1        5.28        8.35      1.28 o 
   4  12   1       11.54       11.53      1.55 o 
   5  12   1        0.90       -0.53      1.64 o 
 -16   0   2        1.53        1.13      3.74 o 
 -14   0   2       12.01       23.23      4.09 o 
 -12   0   2      246.42      243.41      7.88 o 
 -10   0   2       14.73        5.67      1.64 o 
  -8   0   2        2.98        2.02      1.35 o 
  -6   0   2      182.05      150.37      2.93 o 
  -4   0   2     1528.06     1843.97     16.21 o 
  -2   0   2      502.43      394.97      3.61 o 
   0   0   2        0.09       -1.01      1.01 o 
   2   0   2    17875.41    17950.31    166.84 o 
   4   0   2       29.16        5.65      0.82 o 
   6   0   2      171.18      171.81      3.31 o 
   8   0   2      124.91       73.43      2.55 o 
  10   0   2      152.45      165.45      4.37 o 
  12   0   2        4.12       -1.80      3.07 o 
  14   0   2        4.64        2.95      5.20 o 
  16   0   2        8.55        6.85      5.24 o 
 -17   1   2        6.48       10.54      3.90 o 
 -16   1   2       16.54       20.11      3.56 o 
 -15   1   2       36.66       54.56      3.71 o 
 -14   1   2        2.83        5.81      2.51 o 
 -13   1   2      105.33      116.78      4.14 o 
 -12   1   2       72.31       58.96      3.03 o 
 -11   1   2      323.38      299.66      4.87 o 
 -10   1   2      221.66      222.25      3.51 o 
  -9   1   2      551.00      534.96      5.41 o 
  -8   1   2        0.95       -0.23      0.74 o 
  -7   1   2     1616.60     1424.39     10.82 o 
  -6   1   2       67.66       46.31      1.18 o 
  -5   1   2        5.98       -0.05      0.40 o 
  -4   1   2      559.36      503.27      3.87 o 
  -3   1   2    29406.31    27477.57    163.98 o 
  -2   1   2      256.47      283.94      2.20 o 
  -1   1   2     1015.00     1253.61      8.30 o 
   0   1   2     8777.47     9011.51     60.69 o 
   1   1   2     3323.67     3576.68     25.18 o 
   2   1   2    13548.80    13648.34     88.63 o 
   3   1   2    74989.23    72851.35    538.85 o 
   4   1   2       32.37       51.96      1.29 o 
   5   1   2      281.80      335.56      3.43 o 
   6   1   2      554.86      536.56      5.00 o 
   7   1   2       98.10      103.29      2.00 o 
   8   1   2       42.61       35.95      1.27 o 
   9   1   2        9.60       10.01      1.00 o 
  10   1   2        8.89        3.25      1.14 o 
  11   1   2      235.56      245.33      4.58 o 
  12   1   2       11.17        9.54      2.11 o 
  13   1   2       80.26       85.01      4.19 o 
  14   1   2        1.16       -0.19      2.44 o 
  15   1   2       50.08       47.48      4.69 o 
  16   1   2        0.00        2.46      3.61 o 
  17   1   2       23.62       32.02      8.37 o 
 -17   2   2        3.26        2.98      4.50 o 
 -16   2   2        3.39        4.24      3.08 o 
 -15   2   2       37.65       34.02      3.66 o 
 -14   2   2      100.92      134.53      5.29 o 
 -13   2   2       30.40       36.03      2.78 o 
 -12   2   2      265.98      312.43      5.73 o 
 -11   2   2       17.09       14.25      1.67 o 
 -10   2   2      201.76      225.41      3.47 o 
  -9   2   2      327.43      281.46      3.63 o 
  -8   2   2      477.98      408.06      4.34 o 
  -7   2   2       60.13       66.31      1.81 o 
  -6   2   2       96.21       64.63      1.31 o 
  -5   2   2       41.51       50.25      1.06 o 
  -4   2   2        8.00       12.44      0.59 o 
  -3   2   2     2307.81     2525.73     16.20 o 
  -2   2   2     1927.91     1683.65     10.91 o 
  -1   2   2     1484.34     1298.02      9.63 o 
   0   2   2     6253.86     6634.18     52.75 o 
   1   2   2      156.49      243.28      2.31 o 
   2   2   2    10395.48    10318.55     70.62 o 
   3   2   2     3522.23     3802.88     25.87 o 
   4   2   2      452.65      381.65      3.41 o 
   5   2   2       50.31       70.77      1.44 o 
   6   2   2      290.16      270.17      3.03 o 
   7   2   2     1843.72     1801.24     13.72 o 
   8   2   2     1957.52     1807.55     13.97 o 
   9   2   2      153.95      188.03      3.04 o 
  10   2   2      242.22      231.54      4.06 o 
  11   2   2        3.73        3.29      1.41 o 
  12   2   2       10.96        8.07      1.87 o 
  13   2   2       25.73       26.99      3.71 o 
  14   2   2        8.70        9.50      2.88 o 
  15   2   2        0.64       -1.26      3.13 o 
  16   2   2        0.22        0.24      3.47 o 
 -17   3   2       18.20       14.90      6.78 o 
 -16   3   2       23.14       34.30      5.08 o 
 -15   3   2       39.47       32.61      4.02 o 
 -14   3   2       95.49       91.50      4.09 o 
 -13   3   2       66.29       72.65      3.55 o 
 -12   3   2      103.74       83.85      3.30 o 
 -11   3   2        4.15        2.25      1.58 o 
 -10   3   2       75.61       57.48      2.21 o 
  -9   3   2      761.18      844.06      7.08 o 
  -8   3   2       99.88       75.10      1.64 o 
  -7   3   2      283.17      267.84      2.98 o 
  -6   3   2      106.23       80.61      2.65 o 
  -5   3   2      272.82      209.55      2.28 o 
  -4   3   2     3383.30     3207.13     22.07 o 
  -3   3   2     1085.63      943.60      6.92 o 
  -2   3   2      288.71      307.01      2.72 o 
  -1   3   2     1371.49     1315.13     13.21 o 
   0   3   2      901.22     1127.85     16.12 o 
   1   3   2     2249.57     1931.86     18.40 o 
   2   3   2      439.46      453.97      3.84 o 
   3   3   2      827.38      923.67      6.84 o 
   4   3   2     1668.55     1553.33     10.88 o 
   5   3   2       13.92       28.29      0.91 o 
   6   3   2     2999.35     3071.08     21.60 o 
   7   3   2        4.31        7.50      0.97 o 
   8   3   2       36.96       30.37      1.32 o 
   9   3   2      324.81      323.67      4.02 o 
  10   3   2       18.80        8.84      1.69 o 
  11   3   2       10.28       14.51      1.89 o 
  12   3   2        6.56        5.09      1.90 o 
  13   3   2       27.85       29.42      2.80 o 
  14   3   2       17.02       13.47      3.01 o 
  15   3   2        7.35       -3.09      3.09 o 
  16   3   2        0.46        4.20      5.04 o 
 -16   4   2       52.96       59.37      5.89 o 
 -15   4   2       16.74       11.14      4.06 o 
 -14   4   2        1.68        1.84      2.80 o 
 -13   4   2        0.06        0.91      2.39 o 
 -12   4   2      116.49      102.14      3.87 o 
 -11   4   2       12.07        9.88      1.87 o 
 -10   4   2       82.47       97.45      2.68 o 
  -9   4   2      117.69       90.83      2.14 o 
  -8   4   2      210.86      212.40      2.91 o 
  -7   4   2     1270.16     1238.97      9.70 o 
  -6   4   2      490.36      513.61      4.74 o 
  -5   4   2       82.04       76.19      1.41 o 
  -4   4   2      825.83      933.42      7.44 o 
  -3   4   2     1589.84     2007.20     16.66 o 
  -2   4   2      327.61      352.79      3.92 o 
  -1   4   2        1.97        0.26      1.79 o 
   0   4   2       39.76       47.31      2.24 o 
   1   4   2      703.46      803.65      9.91 o 
   2   4   2     4662.80     4778.11     42.72 o 
   3   4   2      443.09      473.31      4.64 o 
   4   4   2     4173.40     4152.66     28.42 o 
   5   4   2      341.81      369.39      3.63 o 
   6   4   2      142.84      187.15      2.55 o 
   7   4   2      137.71      106.84      2.04 o 
   8   4   2      362.19      312.18      4.03 o 
   9   4   2      138.78      138.22      2.91 o 
  10   4   2      572.86      555.73      7.56 o 
  11   4   2        2.21        4.59      1.78 o 
  12   4   2       62.59       64.85      3.34 o 
  13   4   2       28.91       27.64      3.51 o 
  14   4   2        5.64        1.95      3.14 o 
  15   4   2        7.81        8.72      3.99 o 
  16   4   2        0.62       -3.15      4.72 o 
 -16   5   2        2.32        2.43      3.84 o 
 -15   5   2        0.67        0.84      3.44 o 
 -14   5   2        1.53        4.69      2.89 o 
 -13   5   2       24.61       23.99      3.12 o 
 -12   5   2      129.76      131.99      4.37 o 
 -11   5   2      127.25      150.93      4.52 o 
 -10   5   2       49.11       63.92      2.65 o 
  -9   5   2      636.06      686.85      6.94 o 
  -8   5   2       23.29       16.63      1.19 o 
  -7   5   2       27.19       25.36      1.10 o 
  -6   5   2      302.03      325.92      3.29 o 
  -5   5   2      249.58      240.56      3.03 o 
  -4   5   2       14.30       15.79      0.87 o 
  -3   5   2       21.76       26.89      0.86 o 
  -2   5   2     1173.07     1238.87     12.89 o 
  -1   5   2     1998.38     1798.60     33.32 o 
   0   5   2      282.28      402.48      8.72 o 
   1   5   2      865.97      700.20      9.48 o 
   2   5   2     1229.34     1295.39     14.48 o 
   3   5   2      937.00     1085.17     10.70 o 
   4   5   2       91.37       83.47      1.69 o 
   5   5   2       14.55       10.65      0.80 o 
   6   5   2        9.53        9.69      0.86 o 
   7   5   2        0.17        1.59      0.77 o 
   8   5   2       12.76        8.14      1.06 o 
   9   5   2        9.33       13.24      1.40 o 
  10   5   2        6.80        6.81      2.05 o 
  11   5   2        1.16        2.25      2.06 o 
  12   5   2        2.19        2.47      2.36 o 
  13   5   2       26.96       27.76      3.62 o 
  14   5   2       39.70       40.57      4.13 o 
  15   5   2        1.20        0.74      3.68 o 
 -15   6   2        2.78        1.76      3.14 o 
 -14   6   2       34.14       31.85      4.96 o 
 -13   6   2       91.60       91.28      3.98 o 
 -12   6   2       24.96       31.91      2.74 o 
 -11   6   2      393.65      394.30      7.56 o 
 -10   6   2       67.45       79.63      3.72 o 
  -9   6   2      154.71      160.65      3.05 o 
  -8   6   2      299.57      305.29      3.96 o 
  -7   6   2       20.97       27.31      1.27 o 
  -6   6   2        0.08       -0.59      0.87 o 
  -5   6   2       14.78       17.06      1.10 o 
  -4   6   2       31.61       42.74      1.28 o 
  -3   6   2       26.28       25.33      1.15 o 
  -2   6   2       29.82       23.03      1.03 o 
  -1   6   2      185.98      174.67      5.61 o 
   0   6   2      789.68      817.67     17.08 o 
   1   6   2      298.52      279.22      7.92 o 
   2   6   2      204.71      181.70      3.92 o 
   3   6   2     1087.71     1020.47     10.20 o 
   4   6   2       37.82       37.16      1.36 o 
   5   6   2      599.53      657.36      6.92 o 
   6   6   2      411.89      407.11      4.98 o 
   7   6   2        2.67        0.72      0.87 o 
   8   6   2      148.68      158.46      2.80 o 
   9   6   2       23.26       17.12      1.66 o 
  10   6   2      185.05      213.11      5.42 o 
  11   6   2        3.47        3.39      2.10 o 
  12   6   2       78.00       77.57      4.05 o 
  13   6   2        3.62        2.45      2.83 o 
  14   6   2        0.00       -2.78      2.78 o 
 -14   7   2        3.53       -2.50      2.50 o 
 -13   7   2       57.96       54.34      3.41 o 
 -12   7   2       13.78       13.02      2.36 o 
 -11   7   2        0.31       -1.10      2.17 o 
 -10   7   2       38.07       31.10      2.18 o 
  -9   7   2       76.70       72.74      3.11 o 
  -8   7   2        8.56        9.69      1.53 o 
  -7   7   2       15.34       14.88      1.47 o 
  -6   7   2       23.17       33.59      1.63 o 
  -5   7   2      156.95      155.25      2.81 o 
  -4   7   2       79.83      105.52      2.21 o 
  -3   7   2      261.43      243.23      3.81 o 
  -2   7   2      183.57      153.83      3.67 o 
  -1   7   2      272.94      245.35     15.90 o 
   0   7   2        9.23       16.19      2.29 o 
   1   7   2      558.98      471.92      9.47 o 
   2   7   2       63.08       64.39      2.10 o 
   3   7   2        7.03        2.44      0.98 o 
   4   7   2       37.46       40.17      1.69 o 
   5   7   2        8.75       14.48      1.34 o 
   6   7   2       89.52       73.71      2.23 o 
   7   7   2      416.45      383.11      5.61 o 
   8   7   2       20.30       17.66      1.89 o 
   9   7   2        9.57       12.03      1.66 o 
  10   7   2       76.64       75.33      3.56 o 
  11   7   2       89.15       97.09      4.13 o 
  12   7   2        2.01        3.13      2.43 o 
  13   7   2       24.23       30.55      3.71 o 
  14   7   2        0.54        2.50      3.02 o 
 -13   8   2       67.11       73.85      4.88 o 
 -12   8   2       31.42       41.15      3.94 o 
 -11   8   2       17.91       13.04      2.89 o 
 -10   8   2       61.57       62.40      3.54 o 
  -9   8   2      284.28      282.44      5.69 o 
  -8   8   2       11.35       16.04      1.75 o 
  -7   8   2       38.69       50.38      2.12 o 
  -6   8   2        0.94        0.36      1.16 o 
  -5   8   2        9.85        7.63      1.20 o 
  -4   8   2      108.34      109.65      2.37 o 
  -3   8   2        8.84       12.21      1.40 o 
  -2   8   2       65.13       57.92      2.52 o 
  -1   8   2      180.03      156.24      5.90 o 
   0   8   2       76.92       70.43      3.78 o 
   1   8   2       25.93       16.60      1.73 o 
   2   8   2       66.94       48.58      1.96 o 
   3   8   2        9.34        5.89      0.97 o 
   4   8   2       74.87       76.44      2.27 o 
   5   8   2      636.42      612.64      7.70 o 
   6   8   2       83.62       93.87      2.69 o 
   7   8   2       64.88       73.79      2.62 o 
   8   8   2       43.79       49.94      2.89 o 
   9   8   2        0.01       -1.48      1.89 o 
  10   8   2       13.24       16.62      3.18 o 
  11   8   2       26.09       21.50      4.73 o 
  12   8   2        2.60        2.68      3.10 o 
  13   8   2        0.91        3.33      2.83 o 
 -12   9   2        1.53       -2.72      2.72 o 
 -11   9   2        4.65        7.91      2.85 o 
 -10   9   2       41.01       46.88      3.07 o 
  -9   9   2       89.26       99.26      4.30 o 
  -8   9   2       51.62       64.63      2.62 o 
  -7   9   2      143.70      154.72      3.69 o 
  -6   9   2      190.58      198.84      3.95 o 
  -5   9   2      189.78      184.96      3.55 o 
  -4   9   2        3.75        7.97      1.13 o 
  -3   9   2       18.83       18.37      1.55 o 
  -2   9   2       55.78       48.89      2.34 o 
  -1   9   2      305.60      288.12      6.68 o 
   0   9   2      163.14      170.95      6.09 o 
   1   9   2      331.22      321.54      6.54 o 
   2   9   2        0.69        0.39      0.90 o 
   3   9   2      101.28       98.47      2.30 o 
   4   9   2       24.19       19.27      2.05 o 
   5   9   2       14.68       12.45      1.39 o 
   6   9   2       17.24       14.93      1.68 o 
   7   9   2       29.66       26.99      2.36 o 
   8   9   2        0.06       -0.94      1.80 o 
   9   9   2        5.54        3.02      2.18 o 
  10   9   2        1.05       -2.60      2.69 o 
  11   9   2        1.38        5.69      3.51 o 
 -11  10   2       52.63       60.04      4.16 o 
 -10  10   2       95.52      129.92      6.19 o 
  -9  10   2       43.07       40.25      3.19 o 
  -8  10   2       49.89       61.36      3.19 o 
  -7  10   2        7.58        3.32      1.56 o 
  -6  10   2       31.49       39.75      2.34 o 
  -5  10   2        0.08       -0.35      1.15 o 
  -4  10   2       29.43       30.98      1.65 o 
  -3  10   2       27.93       28.47      1.57 o 
  -2  10   2       10.04        8.17      1.79 o 
  -1  10   2       86.54       67.64      2.84 o 
   0  10   2        8.15        7.99      1.45 o 
   1  10   2        8.14        8.97      1.70 o 
   2  10   2       41.11       29.30      1.99 o 
   3  10   2       37.67       32.34      1.68 o 
   4  10   2       40.39       37.33      1.83 o 
   5  10   2       71.37       62.65      2.38 o 
   6  10   2       16.99       22.81      1.98 o 
   7  10   2        7.02       14.57      2.42 o 
   8  10   2       30.61       46.21      3.54 o 
   9  10   2        3.71        6.02      2.50 o 
  10  10   2       11.59       13.72      3.06 o 
  -9  11   2        1.20        1.27      2.41 o 
  -8  11   2        1.03        3.06      2.85 o 
  -7  11   2        0.55        3.57      1.88 o 
  -6  11   2       58.45       66.84      2.51 o 
  -5  11   2        7.90       12.75      1.47 o 
  -4  11   2      115.44      120.62      2.75 o 
  -3  11   2       40.27       43.85      1.84 o 
  -2  11   2       94.99       84.72      3.00 o 
  -1  11   2        0.18        0.26      1.64 o 
   0  11   2      131.99      137.81      3.64 o 
   1  11   2        0.01        1.44      1.54 o 
   2  11   2        1.38        0.25      1.61 o 
   3  11   2       31.53       33.44      1.64 o 
   4  11   2        1.94        2.26      1.28 o 
   5  11   2        1.58        0.26      1.39 o 
   6  11   2        0.34        0.82      1.62 o 
   7  11   2        4.07        4.35      2.14 o 
   8  11   2        1.88       10.13      2.53 o 
  -6  12   2        5.35        9.22      3.42 o 
  -5  12   2        0.20       -0.38      1.36 o 
  -4  12   2        0.67        2.59      1.29 o 
  -3  12   2       14.51       12.34      1.68 o 
  -2  12   2       20.13       23.15      2.09 o 
  -1  12   2        9.16        7.14      1.65 o 
   0  12   2        1.54       -1.41      1.41 o 
   1  12   2        0.69        1.89      2.06 o 
   2  12   2        5.22        6.16      2.10 o 
   3  12   2        7.08        8.17      1.38 o 
   4  12   2        0.62        0.80      1.39 o 
   5  12   2       11.21        6.56      2.05 o 
 -17   0   3        5.20       16.06      4.62 o 
 -15   0   3       22.75       31.09      4.44 o 
 -13   0   3      445.50      480.64     15.27 o 
 -11   0   3       29.78       23.31      2.39 o 
  -9   0   3     2080.80     2277.60     26.85 o 
  -7   0   3     6756.32     6517.84     64.97 o 
  -5   0   3        3.08       -0.68      0.68 o 
  -3   0   3    10001.69     9776.12     81.32 o 
  -1   0   3    40177.99    38388.25    319.51 o 
   1   0   3     6689.90     6829.34     64.98 o 
   3   0   3    24676.94    26009.09    254.89 o 
   5   0   3     5950.87     5864.05     59.02 o 
   7   0   3       14.53       33.85      1.82 o 
   9   0   3      182.59      195.46      4.48 o 
  11   0   3       29.20       29.54      3.31 o 
  13   0   3       78.18       71.07      6.80 o 
  15   0   3        3.94        6.85      5.04 o 
 -17   1   3        1.17        5.56      3.19 o 
 -16   1   3        2.50        6.78      2.67 o 
 -15   1   3       41.77       43.04      3.92 o 
 -14   1   3       28.87       41.17      3.63 o 
 -13   1   3        3.47        3.58      1.92 o 
 -12   1   3        0.02       -1.25      1.61 o 
 -11   1   3        7.29        2.09      1.65 o 
 -10   1   3      895.15     1021.61     10.41 o 
  -9   1   3       61.89       50.12      2.19 o 
  -8   1   3     2509.62     2302.27     16.85 o 
  -7   1   3       13.56       12.57      0.97 o 
  -6   1   3       45.41       31.11      1.07 o 
  -5   1   3       68.50       69.73      1.30 o 
  -4   1   3      543.93      453.80      3.66 o 
  -3   1   3       62.68       60.95      1.21 o 
  -2   1   3     2159.10     2014.35     12.81 o 
  -1   1   3      163.55      210.60      1.76 o 
   0   1   3        1.40        2.59      0.34 o 
   1   1   3      205.15      217.35      1.99 o 
   2   1   3        3.94        8.50      0.55 o 
   3   1   3      915.19      894.43      6.89 o 
   4   1   3     3346.29     3017.28     21.25 o 
   5   1   3     2617.46     2648.85     23.64 o 
   6   1   3        3.49        2.45      0.60 o 
   7   1   3      655.60      723.97      6.73 o 
   8   1   3      129.51      111.58      2.25 o 
   9   1   3        5.34        2.96      0.90 o 
  10   1   3      512.58      475.63      6.25 o 
  11   1   3        3.04        1.49      1.46 o 
  12   1   3       44.43       30.30      3.63 o 
  13   1   3        9.01        5.23      2.37 o 
  14   1   3       33.07       35.73      4.17 o 
  15   1   3        0.24       -3.19      3.24 o 
  16   1   3       31.51       18.20      4.24 o 
 -17   2   3       27.69       42.20      4.69 o 
 -16   2   3       47.27       44.65      4.24 o 
 -15   2   3       19.08       32.74      3.63 o 
 -14   2   3        1.43        2.02      2.44 o 
 -13   2   3        0.76       -0.03      1.87 o 
 -12   2   3      208.02      217.44      4.77 o 
 -11   2   3      105.72      105.25      2.93 o 
 -10   2   3        1.75       -0.92      0.92 o 
  -9   2   3       58.73       63.44      1.77 o 
  -8   2   3      105.55      128.07      2.22 o 
  -7   2   3       97.15       81.40      1.60 o 
  -6   2   3      119.41       96.08      1.58 o 
  -5   2   3       28.99       33.10      0.91 o 
  -4   2   3     1578.10     1608.02     11.55 o 
  -3   2   3     3255.04     3065.46     20.47 o 
  -2   2   3       12.26        9.65      0.43 o 
  -1   2   3     5562.80     5969.35     39.39 o 
   0   2   3     2509.02     2841.60     19.38 o 
   1   2   3      445.05      392.99      3.29 o 
   2   2   3     5301.63     5291.67     37.48 o 
   3   2   3     3109.07     3188.30     23.08 o 
   4   2   3      443.52      569.48      4.83 o 
   5   2   3        4.02        8.11      0.77 o 
   6   2   3     7776.08     7797.37     55.60 o 
   7   2   3      220.57      232.29      3.22 o 
   8   2   3       56.93       56.40      1.81 o 
   9   2   3       68.68       82.98      1.91 o 
  10   2   3        2.57       -1.15      1.15 o 
  11   2   3       44.27       43.84      2.55 o 
  12   2   3        0.00       -1.59      1.73 o 
  13   2   3       24.24       29.99      3.20 o 
  14   2   3        0.60       -0.61      2.81 o 
  15   2   3        9.44        4.46      3.42 o 
  16   2   3        0.22       -3.62      3.62 o 
 -17   3   3        3.58       -1.76      4.09 o 
 -16   3   3        0.91        0.57      3.77 o 
 -15   3   3      105.73      116.69      5.76 o 
 -14   3   3       50.99       52.50      3.45 o 
 -13   3   3        1.89        1.94      2.08 o 
 -12   3   3      815.58      899.99     11.40 o 
 -11   3   3       45.38       34.96      2.26 o 
 -10   3   3      451.62      484.46      5.41 o 
  -9   3   3       98.77       82.13      1.85 o 
  -8   3   3     1295.52     1219.84      9.09 o 
  -7   3   3     1110.61     1043.57      7.99 o 
  -6   3   3      264.73      251.20      2.92 o 
  -5   3   3      205.29      217.30      2.43 o 
  -4   3   3      282.91      357.05      3.16 o 
  -3   3   3     1217.76     1447.29     10.09 o 
  -2   3   3     1390.15     1466.09     11.20 o 
  -1   3   3      685.91      710.14      6.33 o 
   0   3   3      224.20      292.49      3.13 o 
   1   3   3        1.36        4.62      0.79 o 
   2   3   3     5052.45     5036.39     35.67 o 
   3   3   3        0.63        0.41      0.52 o 
   4   3   3     2183.86     2209.15     16.06 o 
   5   3   3     1904.85     2053.70     14.71 o 
   6   3   3     3467.68     3588.31     25.61 o 
   7   3   3      454.17      527.87      4.95 o 
   8   3   3      243.31      253.91      3.46 o 
   9   3   3      645.87      641.46      6.71 o 
  10   3   3        0.19       -1.39      1.39 o 
  11   3   3      106.21       80.03      3.77 o 
  12   3   3       50.63       52.54      3.15 o 
  13   3   3        5.02        4.42      3.30 o 
  14   3   3        4.14        0.21      3.11 o 
  15   3   3       11.64        5.23      6.74 o 
  16   3   3        0.99       -1.24      5.31 o 
 -17   4   3        1.39        6.86      5.24 o 
 -16   4   3        0.07       -3.45      3.45 o 
 -15   4   3        9.20       16.76      4.26 o 
 -14   4   3       20.87       15.17      3.25 o 
 -13   4   3       31.05       33.68      3.04 o 
 -12   4   3      104.99      102.73      4.05 o 
 -11   4   3       67.99       65.49      2.81 o 
 -10   4   3        9.50        7.63      1.41 o 
  -9   4   3       37.16       20.64      1.44 o 
  -8   4   3      631.99      610.41      5.72 o 
  -7   4   3      222.71      200.93      2.78 o 
  -6   4   3        2.22       -0.63      0.63 o 
  -5   4   3      999.02     1080.73      8.24 o 
  -4   4   3      166.06      163.87      1.90 o 
  -3   4   3        0.55       -0.23      0.59 o 
  -2   4   3     1741.14     1614.34     15.27 o 
  -1   4   3       27.37       26.10      0.94 o 
   0   4   3      211.68      257.54      3.47 o 
   1   4   3     1830.44     1581.48     15.68 o 
   2   4   3       47.08       73.01      1.41 o 
   3   4   3      834.96      802.74      7.36 o 
   4   4   3     1344.40     1464.48     11.66 o 
   5   4   3      121.27      100.32      1.83 o 
   6   4   3       72.51       95.14      2.14 o 
   7   4   3      247.50      232.40      3.22 o 
   8   4   3      155.77      177.35      3.06 o 
   9   4   3      436.90      449.30      5.92 o 
  10   4   3       66.36       58.30      2.95 o 
  11   4   3        0.01       -1.72      1.72 o 
  12   4   3        2.42       -1.68      2.22 o 
  13   4   3        7.17        7.53      2.84 o 
  14   4   3        0.02        0.39      3.46 o 
  15   4   3        2.82       -2.26      4.95 o 
 -16   5   3       10.72       16.17      4.52 o 
 -15   5   3        3.48        2.96      3.04 o 
 -14   5   3       28.66       25.25      3.55 o 
 -13   5   3      105.37      117.86      4.30 o 
 -12   5   3        3.59        2.78      2.22 o 
 -11   5   3       51.57       51.39      3.02 o 
 -10   5   3     1346.84     1349.56     14.21 o 
  -9   5   3      496.62      453.57      5.34 o 
  -8   5   3     1573.56     1586.66     12.82 o 
  -7   5   3        0.66        1.29      0.75 o 
  -6   5   3      122.44      108.80      1.76 o 
  -5   5   3       60.81       52.10      1.30 o 
  -4   5   3       96.91       78.66      1.59 o 
  -3   5   3      271.95      321.33      3.49 o 
  -2   5   3      959.19     1081.90     11.49 o 
  -1   5   3       66.08       53.77      2.79 o 
   0   5   3        5.76        1.40      0.61 o 
   1   5   3       77.08       68.84      2.10 o 
   2   5   3      853.24      822.84      8.74 o 
   3   5   3       89.61      100.50      2.13 o 
   4   5   3      101.36      111.65      2.12 o 
   5   5   3       26.10       30.50      1.29 o 
   6   5   3      222.91      248.22      3.17 o 
   7   5   3       19.26        8.70      1.00 o 
   8   5   3       54.41       61.94      1.81 o 
   9   5   3       17.97       23.78      1.86 o 
  10   5   3       88.77       89.56      3.89 o 
  11   5   3        2.60        7.48      2.40 o 
  12   5   3      153.54      157.90      5.54 o 
  13   5   3        2.17        3.53      2.83 o 
  14   5   3        0.81       -3.02      3.07 o 
  15   5   3        2.02        1.48      3.87 o 
 -15   6   3       18.25       20.87      3.71 o 
 -14   6   3        8.41        6.02      3.05 o 
 -13   6   3       25.11       31.12      2.97 o 
 -12   6   3        0.55        2.15      2.16 o 
 -11   6   3       32.19       28.50      2.67 o 
 -10   6   3       14.85       18.73      1.81 o 
  -9   6   3      460.04      456.20      5.49 o 
  -8   6   3       59.88       56.96      1.77 o 
  -7   6   3       16.73       16.57      1.26 o 
  -6   6   3       83.90       81.57      2.15 o 
  -5   6   3      112.28      110.63      2.26 o 
  -4   6   3      216.51      208.15      2.89 o 
  -3   6   3      243.07      230.37      3.14 o 
  -2   6   3      163.07      135.45      2.50 o 
  -1   6   3      370.39      318.95      6.04 o 
   0   6   3       57.70       53.60      2.21 o 
   1   6   3      976.34      845.88     10.57 o 
   2   6   3      494.04      453.10      5.59 o 
   3   6   3     1767.73     1628.29     16.59 o 
   4   6   3      196.65      209.59      3.53 o 
   5   6   3      294.64      290.99      4.12 o 
   6   6   3       64.44       70.43      1.96 o 
   7   6   3       23.92       21.39      1.45 o 
   8   6   3       20.99       20.78      1.45 o 
   9   6   3      193.56      188.50      4.10 o 
  10   6   3       10.94       17.74      2.52 o 
  11   6   3        9.74        8.84      2.50 o 
  12   6   3       41.80       42.81      3.55 o 
  13   6   3       42.58       44.82      4.16 o 
  14   6   3        1.55        2.24      3.30 o 
 -15   7   3        9.56       14.25      5.78 o 
 -14   7   3        0.66       -1.23      2.35 o 
 -13   7   3        0.00       -0.11      2.30 o 
 -12   7   3        8.46       10.32      2.28 o 
 -11   7   3        0.09       -1.58      1.58 o 
 -10   7   3       44.32       45.03      2.24 o 
  -9   7   3        0.36        3.36      1.63 o 
  -8   7   3        0.33        0.94      1.32 o 
  -7   7   3        4.87        8.42      1.37 o 
  -6   7   3      110.88      114.07      2.70 o 
  -5   7   3      123.40      125.01      2.56 o 
  -4   7   3        0.04       -0.80      0.82 o 
  -3   7   3       89.79       75.03      2.10 o 
  -2   7   3       64.88       73.79      1.87 o 
  -1   7   3       64.23       50.11      2.21 o 
   0   7   3       72.43       61.07      2.45 o 
   1   7   3       91.73      102.73      2.60 o 
   2   7   3      147.73      147.24      3.43 o 
   3   7   3      281.83      314.18      4.67 o 
   4   7   3        8.32        2.55      1.04 o 
   5   7   3        2.51        1.37      1.02 o 
   6   7   3        6.51        5.02      1.31 o 
   7   7   3        0.23       -0.76      1.28 o 
   8   7   3       64.60       77.44      2.81 o 
   9   7   3       42.91       43.86      2.37 o 
  10   7   3        0.47        2.70      1.68 o 
  11   7   3        0.01       -0.32      2.12 o 
  12   7   3        8.35        5.85      2.61 o 
  13   7   3       15.68       10.69      2.85 o 
 -14   8   3        4.69       10.80      8.10 o 
 -13   8   3       42.24       56.89      4.52 o 
 -12   8   3       10.24       17.02      3.33 o 
 -11   8   3       14.95       18.36      3.46 o 
 -10   8   3        0.91        2.02      1.94 o 
  -9   8   3        1.91       -1.77      1.77 o 
  -8   8   3      153.86      163.92      3.74 o 
  -7   8   3       74.65       82.63      2.58 o 
  -6   8   3      176.22      197.07      3.58 o 
  -5   8   3      332.95      331.73      4.89 o 
  -4   8   3        0.12        0.43      0.95 o 
  -3   8   3      590.31      553.82      7.37 o 
  -2   8   3        0.02       -1.02      1.20 o 
  -1   8   3       67.05       61.36      2.61 o 
   0   8   3       11.59       10.67      2.60 o 
   1   8   3       99.14       82.33      2.47 o 
   2   8   3      178.15      165.07      4.55 o 
   3   8   3      250.79      202.29      3.70 o 
   4   8   3        0.35       -0.10      1.05 o 
   5   8   3        0.33        0.45      1.12 o 
   6   8   3       45.06       40.39      2.00 o 
   7   8   3       39.27       46.61      2.67 o 
   8   8   3       31.34       25.53      3.14 o 
   9   8   3       10.77        7.29      2.17 o 
  10   8   3      113.94       90.45      5.07 o 
  11   8   3        0.34       -1.17      2.87 o 
  12   8   3        7.27       -0.38      2.61 o 
 -12   9   3        1.62        3.01      2.99 o 
 -11   9   3        9.55        6.61      2.92 o 
 -10   9   3        1.91       -2.03      2.03 o 
  -9   9   3        0.03       -1.78      1.78 o 
  -8   9   3       79.10       92.58      3.05 o 
  -7   9   3       15.44       20.31      1.88 o 
  -6   9   3       33.56       34.82      2.00 o 
  -5   9   3      203.03      207.96      4.58 o 
  -4   9   3      144.92      158.30      3.03 o 
  -3   9   3       31.64       25.82      1.82 o 
  -2   9   3      122.21      134.33      3.65 o 
  -1   9   3       51.26       52.49      2.23 o 
   0   9   3       88.72       79.35      3.38 o 
   1   9   3       33.79       24.64      1.60 o 
   2   9   3       40.96       35.05      2.03 o 
   3   9   3        0.58       -0.79      0.96 o 
   4   9   3        0.90       -1.06      1.06 o 
   5   9   3        0.73        0.08      1.14 o 
   6   9   3        3.15        2.34      1.49 o 
   7   9   3       15.33       16.44      2.19 o 
   8   9   3       22.08       28.28      2.63 o 
   9   9   3       26.99       17.41      2.79 o 
  10   9   3       33.54       53.44      4.31 o 
  11   9   3        1.85        0.89      3.06 o 
 -11  10   3        0.38       -2.47      2.47 o 
 -10  10   3        4.05       10.83      2.61 o 
  -9  10   3      205.44      232.41      5.89 o 
  -8  10   3        6.89       10.77      2.30 o 
  -7  10   3        0.28        2.86      1.54 o 
  -6  10   3        0.48       -0.71      1.38 o 
  -5  10   3       84.98       75.75      2.38 o 
  -4  10   3      114.35      124.71      2.76 o 
  -3  10   3       26.20       28.82      1.65 o 
  -2  10   3        9.03       10.16      1.64 o 
  -1  10   3      136.60      130.67      3.58 o 
   0  10   3       24.53       28.47      2.19 o 
   1  10   3      155.01      157.21      4.76 o 
   2  10   3      159.57      161.05      3.69 o 
   3  10   3       26.59       25.69      1.56 o 
   4  10   3      132.73      140.12      3.29 o 
   5  10   3        0.34        0.66      1.26 o 
   6  10   3       18.48       19.38      2.36 o 
   7  10   3       15.52       12.16      2.90 o 
   8  10   3        4.63        3.42      2.27 o 
   9  10   3        0.15        1.02      2.57 o 
  10  10   3        1.15        5.40      4.63 o 
  -9  11   3        6.64        7.91      2.70 o 
  -8  11   3        8.95        6.87      2.74 o 
  -7  11   3       10.05       14.63      2.56 o 
  -6  11   3       40.56       47.51      2.29 o 
  -5  11   3        8.11        6.55      1.45 o 
  -4  11   3       15.40       11.26      1.34 o 
  -3  11   3       16.02       13.21      1.43 o 
  -2  11   3       27.82       26.50      2.83 o 
  -1  11   3       30.61       28.33      2.07 o 
   0  11   3       47.89       43.11      2.47 o 
   1  11   3        0.03        0.26      1.73 o 
   2  11   3        5.47       12.09      2.41 o 
   3  11   3        5.07        8.95      1.34 o 
   4  11   3       19.88       17.58      1.73 o 
   5  11   3        0.00        0.50      1.66 o 
   6  11   3        3.13        2.13      2.39 o 
   7  11   3        7.66        6.79      2.35 o 
  -5  12   3        0.81        1.90      1.38 o 
  -4  12   3       14.91       16.48      1.44 o 
  -3  12   3        2.22        6.47      1.88 o 
  -2  12   3       70.86       80.61      3.27 o 
  -1  12   3       19.74       16.56      2.27 o 
   0  12   3       21.65       22.35      2.14 o 
   1  12   3       22.05       22.90      2.31 o 
   2  12   3        5.94        5.38      2.42 o 
   3  12   3       13.36       16.65      1.62 o 
   4  12   3       36.69       41.57      2.44 o 
 -18   0   4        0.18        9.02      8.87 o 
 -16   0   4        2.05        7.84      3.97 o 
 -14   0   4        4.51        3.34      4.03 o 
 -12   0   4       32.52       54.61      4.32 o 
 -10   0   4        2.48       -0.14      1.47 o 
  -8   0   4       19.00       34.81      1.99 o 
  -6   0   4     4808.86     4455.17     44.38 o 
  -4   0   4     1795.78     1692.39     15.88 o 
  -2   0   4        3.71        1.05      0.59 o 
   0   0   4    27733.49    26848.63    256.36 o 
   2   0   4      372.35      463.58      5.72 o 
   4   0   4        4.95        0.44      0.71 o 
   6   0   4      923.74     1159.94     14.26 o 
   8   0   4       79.08       52.19      2.39 o 
  10   0   4       13.24       14.35      2.01 o 
  12   0   4      329.18      309.65     12.01 o 
  14   0   4      121.99      129.87      8.96 o 
  16   0   4        3.15        1.68      5.85 o 
 -17   1   4       14.20       23.41      3.46 o 
 -16   1   4        0.00        0.26      2.85 o 
 -15   1   4        9.96       10.49      3.68 o 
 -14   1   4        1.39       -2.27      2.27 o 
 -13   1   4       41.53       30.49      2.99 o 
 -12   1   4       19.18       17.48      2.29 o 
 -11   1   4      210.80      213.21      4.27 o 
 -10   1   4      167.20      198.61      3.77 o 
  -9   1   4      452.35      408.72      4.84 o 
  -8   1   4      227.31      190.57      2.89 o 
  -7   1   4     1466.21     1514.27     11.85 o 
  -6   1   4      297.19      273.64      3.05 o 
  -5   1   4      351.24      330.47      3.18 o 
  -4   1   4     2094.21     2174.61     14.36 o 
  -3   1   4      310.02      302.67      2.49 o 
  -2   1   4      249.20      310.99      2.43 o 
  -1   1   4     2691.76     3108.49     18.79 o 
   0   1   4      138.70      140.69      1.60 o 
   1   1   4      812.91     1033.13      7.84 o 
   2   1   4      387.51      512.89      4.43 o 
   3   1   4      526.54      440.44      4.54 o 
   4   1   4        0.23        0.51      0.54 o 
   5   1   4      106.67       98.38      1.89 o 
   6   1   4     3122.65     3155.22     23.31 o 
   7   1   4       38.84       37.87      1.26 o 
   8   1   4      159.59      149.61      3.11 o 
   9   1   4      170.60      176.60      3.04 o 
  10   1   4      163.02      166.09      3.28 o 
  11   1   4      120.70      104.44      3.52 o 
  12   1   4       47.08       50.74      4.13 o 
  13   1   4        5.24        9.53      3.19 o 
  14   1   4        0.83        3.18      3.15 o 
  15   1   4        1.10        1.31      3.48 o 
  16   1   4        0.00        0.39      3.69 o 
 -17   2   4        2.66        5.89      3.62 o 
 -16   2   4       18.57       12.75      3.36 o 
 -15   2   4       15.73        8.86      3.03 o 
 -14   2   4        5.68        2.37      2.89 o 
 -13   2   4        2.43        0.75      1.92 o 
 -12   2   4        0.94       -1.62      1.62 o 
 -11   2   4      133.79      122.56      3.20 o 
 -10   2   4      402.81      474.15      5.32 o 
  -9   2   4       42.37       35.31      1.49 o 
  -8   2   4        1.62       -0.76      0.76 o 
  -7   2   4     1099.36     1046.28      8.27 o 
  -6   2   4      409.04      293.24      3.10 o 
  -5   2   4      185.15      161.94      2.03 o 
  -4   2   4      610.94      625.11      4.91 o 
  -3   2   4     1412.11     1329.00     10.15 o 
  -2   2   4      140.77      164.34      1.75 o 
  -1   2   4       16.07       24.82      0.60 o 
   0   2   4     4273.66     3973.63     28.49 o 
   1   2   4       55.21       56.02      1.10 o 
   2   2   4      950.52     1166.79     10.10 o 
   3   2   4      276.61      244.02      2.92 o 
   4   2   4     1671.72     1598.42     13.05 o 
   5   2   4      938.55      941.52      7.90 o 
   6   2   4     4288.17     4613.51     34.56 o 
   7   2   4      780.50      759.53      7.22 o 
   8   2   4      785.28      828.15      7.92 o 
   9   2   4        9.50        8.67      1.07 o 
  10   2   4      235.68      239.68      4.26 o 
  11   2   4        3.66        2.02      1.87 o 
  12   2   4       70.88       59.69      3.24 o 
  13   2   4        0.79       -0.92      2.31 o 
  14   2   4       12.56       12.67      3.77 o 
  15   2   4        2.53       -0.08      3.18 o 
  16   2   4        0.57        1.01      4.08 o 
 -17   3   4        3.93        8.30      4.48 o 
 -16   3   4       13.76       16.64      4.45 o 
 -15   3   4        2.43       -1.51      2.99 o 
 -14   3   4       43.94       53.20      3.47 o 
 -13   3   4       93.16      113.94      4.25 o 
 -12   3   4      260.98      277.43      5.38 o 
 -11   3   4      352.82      344.61      5.74 o 
 -10   3   4       58.83       49.39      1.83 o 
  -9   3   4       61.82       54.41      1.66 o 
  -8   3   4        1.29       -0.74      0.74 o 
  -7   3   4     1075.17     1049.79      8.25 o 
  -6   3   4     2021.34     1904.31     13.90 o 
  -5   3   4     1424.55     1422.38     10.82 o 
  -4   3   4     1649.84     1672.29     12.06 o 
  -3   3   4      352.13      469.24      3.82 o 
  -2   3   4      830.61      953.97      6.86 o 
  -1   3   4      271.35      220.77      2.28 o 
   0   3   4     1625.99     1741.82     13.59 o 
   1   3   4     1600.71     1724.33     13.52 o 
   2   3   4     1271.54     1158.70      8.85 o 
   3   3   4      164.41      147.55      1.99 o 
   4   3   4       14.76       21.55      0.90 o 
   5   3   4     3191.43     3265.53     24.75 o 
   6   3   4     1147.33     1144.95      9.55 o 
   7   3   4      552.99      548.75      5.50 o 
   8   3   4      522.66      590.75      6.01 o 
   9   3   4        0.59        1.50      1.40 o 
  10   3   4       81.07       80.78      2.95 o 
  11   3   4      237.46      200.14      4.91 o 
  12   3   4        0.35        0.36      1.91 o 
  13   3   4        1.68       -1.48      2.14 o 
  14   3   4        6.93        3.82      4.16 o 
  15   3   4        4.50        4.55      4.88 o 
 -17   4   4        0.09        3.13      4.10 o 
 -16   4   4        1.83        1.62      5.11 o 
 -15   4   4       10.89       15.92      4.29 o 
 -14   4   4       65.18       58.30      4.41 o 
 -13   4   4       55.43       54.54      3.35 o 
 -12   4   4      256.72      289.90      5.73 o 
 -11   4   4      480.17      476.28      7.04 o 
 -10   4   4        0.71        3.05      1.36 o 
  -9   4   4      752.49      743.56      7.20 o 
  -8   4   4      655.23      675.10      6.71 o 
  -7   4   4      276.53      295.36      4.49 o 
  -6   4   4      634.55      669.31      5.90 o 
  -5   4   4      735.61      756.14      6.00 o 
  -4   4   4      697.72      612.34      4.99 o 
  -3   4   4      174.60      145.92      1.89 o 
  -2   4   4     1162.47     1098.83      8.96 o 
  -1   4   4       71.20       70.41      1.20 o 
   0   4   4       18.66       45.14      1.03 o 
   1   4   4      101.51      120.36      1.82 o 
   2   4   4        4.09        1.67      0.60 o 
   3   4   4       31.33       43.24      1.15 o 
   4   4   4       32.21       21.50      0.97 o 
   5   4   4      203.09      202.56      2.70 o 
   6   4   4      570.66      555.38      6.41 o 
   7   4   4      293.67      293.95      3.65 o 
   8   4   4       39.21       55.09      1.83 o 
   9   4   4      691.21      635.65      8.14 o 
  10   4   4       91.46       94.39      3.45 o 
  11   4   4       22.59       11.20      2.26 o 
  12   4   4        0.11       -0.19      2.47 o 
  13   4   4        8.74       10.68      3.62 o 
  14   4   4        0.11       -1.26      3.43 o 
  15   4   4        5.11       -2.68      5.21 o 
 -16   5   4        2.97        1.38      4.01 o 
 -15   5   4        2.67       -2.11      2.92 o 
 -14   5   4       36.15       34.93      3.60 o 
 -13   5   4      200.25      241.73      5.98 o 
 -12   5   4       53.45       52.48      3.18 o 
 -11   5   4      123.79      108.62      3.93 o 
 -10   5   4       74.63       73.73      2.91 o 
  -9   5   4      698.55      738.98      7.38 o 
  -8   5   4       49.15       51.16      1.72 o 
  -7   5   4        0.05        1.18      0.80 o 
  -6   5   4      229.98      250.21      2.81 o 
  -5   5   4      340.44      386.07      3.90 o 
  -4   5   4        5.20        4.39      0.68 o 
  -3   5   4      260.32      250.15      3.07 o 
  -2   5   4      905.44      883.73      8.21 o 
  -1   5   4      249.63      247.12      3.99 o 
   0   5   4      128.98      161.26      3.02 o 
   1   5   4      372.98      348.36      4.25 o 
   2   5   4       89.75      119.72      2.04 o 
   3   5   4      489.17      449.31      5.11 o 
   4   5   4       27.47       30.35      1.22 o 
   5   5   4      145.10      123.98      2.17 o 
   6   5   4        0.10       -0.78      0.78 o 
   7   5   4       19.43       24.48      1.34 o 
   8   5   4       32.42       33.84      1.81 o 
   9   5   4       17.43       17.13      2.08 o 
  10   5   4        7.26        6.91      2.52 o 
  11   5   4       30.97       26.47      2.87 o 
  12   5   4       18.65       17.65      3.47 o 
  13   5   4       53.32       45.35      4.11 o 
  14   5   4        1.91        2.91      3.72 o 
  15   5   4        5.33       -1.66      5.84 o 
 -15   6   4        1.11       -2.11      2.90 o 
 -14   6   4        3.17        2.64      2.78 o 
 -13   6   4        4.08        6.77      2.44 o 
 -12   6   4       19.21       17.44      2.82 o 
 -11   6   4       10.62        8.40      2.26 o 
 -10   6   4       68.68       56.77      2.38 o 
  -9   6   4      145.02      149.87      3.01 o 
  -8   6   4      367.66      378.56      4.44 o 
  -7   6   4       45.95       53.00      1.69 o 
  -6   6   4      575.77      588.94      6.53 o 
  -5   6   4        2.36        1.58      0.85 o 
  -4   6   4        3.21        3.30      0.79 o 
  -3   6   4        5.56        2.89      0.73 o 
  -2   6   4      369.88      382.45      5.29 o 
  -1   6   4       59.26       54.67      1.77 o 
   0   6   4      231.52      218.29      3.77 o 
   1   6   4        2.22        3.85      0.87 o 
   2   6   4       81.07       62.36      1.65 o 
   3   6   4       27.29       26.48      1.42 o 
   4   6   4       49.74       34.17      1.53 o 
   5   6   4      138.84      149.64      2.59 o 
   6   6   4       21.11       20.77      1.36 o 
   7   6   4       30.30       29.16      1.44 o 
   8   6   4        0.98        0.44      1.12 o 
   9   6   4       58.54       59.68      2.95 o 
  10   6   4        0.86       -1.20      1.96 o 
  11   6   4        0.04        0.77      2.24 o 
  12   6   4       58.98       70.79      4.10 o 
  13   6   4       19.26       12.65      3.29 o 
  14   6   4       24.30       24.69      4.20 o 
 -15   7   4        9.48       10.36      3.53 o 
 -14   7   4        4.71        0.34      2.63 o 
 -13   7   4       22.22       20.73      2.70 o 
 -12   7   4        6.73        3.54      2.46 o 
 -11   7   4      129.87      129.88      4.07 o 
 -10   7   4       10.67       12.62      1.81 o 
  -9   7   4       28.76       24.59      1.88 o 
  -8   7   4      136.60      135.07      3.81 o 
  -7   7   4       20.44       22.16      1.67 o 
  -6   7   4      932.53      938.81     10.31 o 
  -5   7   4       14.63       14.87      1.31 o 
  -4   7   4       43.86       46.10      1.65 o 
  -3   7   4      131.34      132.94      2.78 o 
  -2   7   4      417.30      390.18      5.50 o 
  -1   7   4       33.18       35.96      1.57 o 
   0   7   4        0.01        0.57      0.96 o 
   1   7   4       97.02       95.88      3.05 o 
   2   7   4      185.27      176.15      3.28 o 
   3   7   4      889.65      891.04     10.89 o 
   4   7   4      175.22      177.83      4.14 o 
   5   7   4       80.63       58.00      1.97 o 
   6   7   4      266.36      243.31      4.44 o 
   7   7   4       16.13        5.37      1.48 o 
   8   7   4      204.61      195.32      4.29 o 
   9   7   4       36.46       37.09      2.80 o 
  10   7   4        3.25        2.41      1.73 o 
  11   7   4       30.41       33.17      3.04 o 
  12   7   4        0.02       -0.19      2.48 o 
  13   7   4        2.24       -0.06      2.84 o 
 -14   8   4        0.25        5.71      3.77 o 
 -13   8   4       26.82       31.85      4.07 o 
 -12   8   4        0.43       -1.17      2.77 o 
 -11   8   4       57.61       65.07      4.30 o 
 -10   8   4       70.95       76.08      4.81 o 
  -9   8   4       50.42       46.58      2.77 o 
  -8   8   4       99.24       89.99      2.89 o 
  -7   8   4      120.96      124.92      3.20 o 
  -6   8   4        1.65        6.85      1.45 o 
  -5   8   4       26.34       30.44      2.04 o 
  -4   8   4      228.18      220.49      3.64 o 
  -3   8   4      104.86      131.47      2.58 o 
  -2   8   4     1208.63     1187.76     13.93 o 
  -1   8   4       99.73       89.00      2.75 o 
   0   8   4      477.21      461.38      6.61 o 
   1   8   4       83.09       76.38      2.65 o 
   2   8   4        0.12       -0.92      0.92 o 
   3   8   4        2.48        0.19      1.24 o 
   4   8   4       26.21       16.91      1.70 o 
   5   8   4       64.44       64.52      2.06 o 
   6   8   4        0.14       -0.79      1.27 o 
   7   8   4       84.53       92.24      3.33 o 
   8   8   4       21.15       27.30      2.60 o 
   9   8   4        0.77        0.12      2.18 o 
  10   8   4       18.16       16.77      3.41 o 
  11   8   4        2.04        3.49      2.51 o 
  12   8   4       26.97       35.14      3.95 o 
 -12   9   4        5.42        5.92      3.01 o 
 -11   9   4       13.90       14.33      3.19 o 
 -10   9   4        1.95        4.25      2.18 o 
  -9   9   4       14.94       19.02      2.41 o 
  -8   9   4       65.52       71.54      2.80 o 
  -7   9   4      102.85      120.80      3.63 o 
  -6   9   4      460.33      452.79      6.55 o 
  -5   9   4      153.15      167.82      3.52 o 
  -4   9   4      132.55      121.83      3.19 o 
  -3   9   4        8.89        8.73      1.11 o 
  -2   9   4      321.21      312.77      4.98 o 
  -1   9   4       10.01        7.62      1.79 o 
   0   9   4       23.30       21.38      1.72 o 
   1   9   4        4.82        1.61      1.32 o 
   2   9   4       62.34       47.32      1.89 o 
   3   9   4      119.83      129.72      3.29 o 
   4   9   4        1.55        1.85      1.24 o 
   5   9   4       37.38       27.17      1.79 o 
   6   9   4       14.90        5.81      1.79 o 
   7   9   4       90.16       97.67      3.53 o 
   8   9   4       74.94       56.40      3.52 o 
   9   9   4       82.70       94.85      4.43 o 
  10   9   4        3.18        2.48      2.91 o 
  11   9   4       10.83       10.91      3.46 o 
 -11  10   4        0.03        0.66      2.71 o 
 -10  10   4      137.39      156.27      5.98 o 
  -9  10   4       33.26       11.52      2.68 o 
  -8  10   4      135.58      159.32      4.73 o 
  -7  10   4       59.16       74.94      3.01 o 
  -6  10   4       12.35       11.74      1.67 o 
  -5  10   4        0.67        0.32      1.26 o 
  -4  10   4       65.31       58.57      2.52 o 
  -3  10   4       94.80      101.48      2.34 o 
  -2  10   4       12.69       17.58      1.99 o 
  -1  10   4       42.79       48.68      2.52 o 
   0  10   4       31.93       32.45      2.62 o 
   1  10   4       15.56       15.95      1.82 o 
   2  10   4       32.20       34.83      1.78 o 
   3  10   4       29.73       37.72      2.52 o 
   4  10   4        1.07        0.41      1.30 o 
   5  10   4        0.15        2.51      1.50 o 
   6  10   4        0.00        0.03      1.66 o 
   7  10   4       11.30       16.62      2.51 o 
   8  10   4       12.03       16.93      2.78 o 
   9  10   4        3.28        6.44      2.31 o 
  -9  11   4      125.84      160.31      7.31 o 
  -8  11   4        6.00        7.25      2.29 o 
  -7  11   4       43.41       71.03      3.24 o 
  -6  11   4       46.98       49.51      2.80 o 
  -5  11   4        1.35        2.56      1.36 o 
  -4  11   4       31.20       29.58      1.73 o 
  -3  11   4        5.97        7.11      1.14 o 
  -2  11   4        6.60        9.23      1.90 o 
  -1  11   4        3.23        2.10      1.72 o 
   0  11   4       35.00       36.73      2.44 o 
   1  11   4       13.78       17.05      2.81 o 
   2  11   4       18.81       15.90      1.39 o 
   3  11   4       42.31       49.03      2.53 o 
   4  11   4        1.05       -0.57      1.39 o 
   5  11   4       33.64       39.75      3.41 o 
   6  11   4        1.59        2.15      2.17 o 
   7  11   4        8.65       12.47      2.68 o 
  -5  12   4       68.70       81.28      3.75 o 
  -4  12   4       11.42       13.61      1.45 o 
  -3  12   4       55.70       65.52      2.52 o 
  -2  12   4       26.15       31.86      2.53 o 
  -1  12   4       30.06       27.14      2.51 o 
   0  12   4       41.96       46.22      3.01 o 
   1  12   4       35.28       32.43      2.76 o 
   2  12   4        0.47        2.75      1.24 o 
   3  12   4       15.39       16.80      1.77 o 
   4  12   4       11.34        9.53      1.84 o 
 -17   0   5        8.09        9.90      4.33 o 
 -15   0   5        4.29       -1.00      4.69 o 
 -13   0   5        0.02       -3.68      5.97 o 
 -11   0   5      484.28      497.40      9.91 o 
  -9   0   5       46.99       38.94      2.45 o 
  -7   0   5      454.91      396.92      6.43 o 
  -5   0   5      475.68      507.55      6.19 o 
  -3   0   5      744.48      919.20      8.84 o 
  -1   0   5       46.47       40.76      1.20 o 
   1   0   5      528.84      359.52      4.88 o 
   3   0   5      387.15      306.30      4.40 o 
   5   0   5      207.51      243.49      4.35 o 
   7   0   5       51.75       33.44      1.76 o 
   9   0   5       15.39       16.62      2.12 o 
  11   0   5      657.86      642.71     18.11 o 
  13   0   5      144.31      141.28      8.97 o 
  15   0   5        0.82       -4.54      4.54 o 
 -18   1   5        9.22       -4.71      9.41 o 
 -17   1   5        5.34        8.08      3.44 o 
 -16   1   5        9.02       14.95      3.36 o 
 -15   1   5        0.82       -2.77      2.77 o 
 -14   1   5       11.83        4.04      2.68 o 
 -13   1   5       54.59       49.02      3.56 o 
 -12   1   5       38.02       27.67      2.51 o 
 -11   1   5      120.84      115.72      3.41 o 
 -10   1   5       46.14       64.79      2.36 o 
  -9   1   5      193.76      192.94      3.32 o 
  -8   1   5     1180.66     1278.28     11.02 o 
  -7   1   5      516.47      630.90      6.19 o 
  -6   1   5     3370.54     3230.68     23.53 o 
  -5   1   5      433.58      517.15      4.72 o 
  -4   1   5     2571.70     2631.65     17.06 o 
  -3   1   5      396.02      336.08      3.01 o 
  -2   1   5      916.05      989.43      6.82 o 
  -1   1   5      685.03      760.38      5.42 o 
   0   1   5     7866.02     8173.62     57.51 o 
   1   1   5       20.84       14.51      0.66 o 
   2   1   5     2362.56     2349.38     18.48 o 
   3   1   5      524.03      604.65      5.62 o 
   4   1   5        1.82        1.04      0.77 o 
   5   1   5       49.95       45.01      2.34 o 
   6   1   5     1730.56     1725.61     15.01 o 
   7   1   5       72.04       86.47      2.42 o 
   8   1   5      438.00      392.39      4.98 o 
   9   1   5       28.37       26.14      1.73 o 
  10   1   5      153.13      138.38      3.54 o 
  11   1   5        7.20        6.64      1.92 o 
  12   1   5       44.02       44.86      4.01 o 
  13   1   5       37.33       31.57      3.94 o 
  14   1   5        7.05        2.71      3.23 o 
  15   1   5        3.91        3.50      3.52 o 
  16   1   5       11.63       11.60      4.08 o 
 -17   2   5       14.57        9.17      3.72 o 
 -16   2   5        5.27        2.83      3.04 o 
 -15   2   5       18.22       22.83      3.49 o 
 -14   2   5        4.31        5.13      2.40 o 
 -13   2   5      113.68      142.99      4.56 o 
 -12   2   5        6.99       -0.47      1.65 o 
 -11   2   5      368.86      355.40      5.35 o 
 -10   2   5       19.10       14.19      1.35 o 
  -9   2   5      118.62       94.95      2.22 o 
  -8   2   5        6.62        5.40      0.97 o 
  -7   2   5      521.95      502.62      4.74 o 
  -6   2   5       25.91       56.34      1.36 o 
  -5   2   5      228.06      241.47      2.62 o 
  -4   2   5     2251.76     1977.44     13.94 o 
  -3   2   5      733.01      794.30      6.22 o 
  -2   2   5      220.83      198.81      2.14 o 
  -1   2   5     3019.72     3162.84     22.55 o 
   0   2   5      655.33      632.29      5.70 o 
   1   2   5      231.42      324.17      3.33 o 
   2   2   5      110.48       67.43      1.38 o 
   3   2   5     1220.69     1242.75     11.15 o 
   4   2   5       69.09       63.73      1.56 o 
   5   2   5       99.15       94.16      1.94 o 
   6   2   5      866.29      885.78      8.04 o 
   7   2   5      799.86      765.36      7.34 o 
   8   2   5       49.33       41.88      1.63 o 
   9   2   5      185.58      190.32      3.79 o 
  10   2   5      193.55      186.40      4.31 o 
  11   2   5        2.36        1.47      1.77 o 
  12   2   5       25.72       20.13      2.55 o 
  13   2   5       27.32       35.14      4.12 o 
  14   2   5        3.12        0.31      3.30 o 
  15   2   5        0.05       -1.74      3.67 o 
 -17   3   5        0.95       -1.27      3.90 o 
 -16   3   5        1.22       -3.20      3.20 o 
 -15   3   5        1.70       -3.18      3.18 o 
 -14   3   5       16.50       20.98      2.75 o 
 -13   3   5       45.17       43.90      3.00 o 
 -12   3   5       32.38       17.38      2.19 o 
 -11   3   5       13.21        9.53      1.89 o 
 -10   3   5        0.25       -1.05      1.05 o 
  -9   3   5        7.68        6.95      1.06 o 
  -8   3   5      262.24      277.74      3.29 o 
  -7   3   5      483.83      487.55      4.62 o 
  -6   3   5      413.71      332.55      3.53 o 
  -5   3   5      151.20      162.00      2.13 o 
  -4   3   5     1749.30     1716.71     12.76 o 
  -3   3   5      532.27      412.37      3.56 o 
  -2   3   5     1523.85     1686.05     12.02 o 
  -1   3   5      428.83      477.52      4.08 o 
   0   3   5      559.60      609.29      5.14 o 
   1   3   5     1117.61     1116.61      9.53 o 
   2   3   5      363.20      252.19      2.82 o 
   3   3   5      439.99      485.91      5.01 o 
   4   3   5        0.43        0.52      0.68 o 
   5   3   5     2428.16     2536.24     21.00 o 
   6   3   5      403.77      448.97      5.04 o 
   7   3   5       67.95       87.77      2.02 o 
   8   3   5      206.99      218.44      3.49 o 
   9   3   5     1405.84     1323.45     14.88 o 
  10   3   5       34.98       26.14      2.29 o 
  11   3   5        7.34        7.37      1.98 o 
  12   3   5       15.61       12.86      2.42 o 
  13   3   5       10.28        6.54      2.94 o 
  14   3   5       13.47        7.62      5.77 o 
  15   3   5        1.51       10.19      5.16 o 
 -17   4   5        7.25       11.06      4.57 o 
 -16   4   5       24.46       32.26      5.01 o 
 -15   4   5        0.15       -2.95      3.46 o 
 -14   4   5       14.53       19.26      3.47 o 
 -13   4   5        5.33        5.54      2.43 o 
 -12   4   5      217.66      244.02      5.35 o 
 -11   4   5      228.40      222.54      4.75 o 
 -10   4   5        4.66        6.34      1.50 o 
  -9   4   5     1898.14     1756.16     14.30 o 
  -8   4   5      142.77      156.10      2.71 o 
  -7   4   5      948.87      943.74      7.95 o 
  -6   4   5        0.68       -0.03      0.70 o 
  -5   4   5     1964.91     2069.50     14.62 o 
  -4   4   5      281.77      317.05      3.10 o 
  -3   4   5        0.56        0.40      0.59 o 
  -2   4   5       90.81       97.90      1.59 o 
  -1   4   5      887.09      909.85      8.25 o 
   0   4   5       94.00       87.36      1.61 o 
   1   4   5      119.08      114.08      2.03 o 
   2   4   5       34.47       36.04      1.02 o 
   3   4   5     1085.39     1125.19      9.50 o 
   4   4   5      166.01      150.49      2.37 o 
   5   4   5      597.07      558.06      6.03 o 
   6   4   5        8.70        8.26      1.09 o 
   7   4   5        3.92        5.98      1.06 o 
   8   4   5        0.34        1.11      1.11 o 
   9   4   5     1394.83     1437.16     16.79 o 
  10   4   5       31.67       34.63      2.64 o 
  11   4   5      279.01      281.96      6.31 o 
  12   4   5       75.76       62.84      4.27 o 
  13   4   5        0.52       -1.62      2.92 o 
  14   4   5       38.74       28.99      5.68 o 
  15   4   5        0.29       -4.48      4.48 o 
 -16   5   5        2.40       -0.10      3.81 o 
 -15   5   5       10.88        5.33      3.76 o 
 -14   5   5        9.72       10.15      2.92 o 
 -13   5   5        0.05       -1.45      2.22 o 
 -12   5   5        1.46       -0.15      2.09 o 
 -11   5   5       82.61       88.14      3.68 o 
 -10   5   5        0.05       -1.65      1.65 o 
  -9   5   5       54.67       41.93      1.89 o 
  -8   5   5       10.92       11.49      1.25 o 
  -7   5   5        0.16        1.24      0.93 o 
  -6   5   5       15.88       15.73      0.92 o 
  -5   5   5      586.01      598.17      5.45 o 
  -4   5   5      162.89      140.91      2.17 o 
  -3   5   5      112.13       96.22      1.62 o 
  -2   5   5       85.28      111.44      1.84 o 
  -1   5   5       32.49       24.82      0.99 o 
   0   5   5     1272.22     1237.44     12.11 o 
   1   5   5        3.99        0.65      0.66 o 
   2   5   5      368.97      330.65      3.83 o 
   3   5   5        0.49        0.60      0.75 o 
   4   5   5       72.68       43.53      1.32 o 
   5   5   5      290.15      291.08      3.76 o 
   6   5   5      396.83      383.92      4.91 o 
   7   5   5       10.70       10.69      1.26 o 
   8   5   5        1.43       -0.50      1.44 o 
   9   5   5       20.31       25.30      2.62 o 
  10   5   5       14.86        5.20      2.24 o 
  11   5   5        2.77        1.69      2.30 o 
  12   5   5       51.69       46.47      4.00 o 
  13   5   5       39.61       39.96      5.68 o 
  14   5   5       48.50       47.44      6.18 o 
 -15   6   5        0.19        0.39      3.35 o 
 -14   6   5        2.76        1.27      2.42 o 
 -13   6   5       48.88       48.39      3.30 o 
 -12   6   5       39.52       41.36      2.98 o 
 -11   6   5        4.67        1.17      2.10 o 
 -10   6   5       82.79       93.54      2.92 o 
  -9   6   5        8.56        1.31      1.25 o 
  -8   6   5      534.21      562.54      5.89 o 
  -7   6   5       55.09       61.31      1.92 o 
  -6   6   5     1709.05     1543.40     13.32 o 
  -5   6   5       95.90       81.07      1.94 o 
  -4   6   5       56.99       48.76      1.52 o 
  -3   6   5      646.00      684.13      7.68 o 
  -2   6   5      123.28      102.96      2.08 o 
  -1   6   5      405.45      415.09      5.31 o 
   0   6   5      618.70      610.38      7.31 o 
   1   6   5      135.99      116.63      2.37 o 
   2   6   5       31.21       30.39      1.33 o 
   3   6   5       56.44       49.81      1.81 o 
   4   6   5        7.86        4.40      1.25 o 
   5   6   5      236.21      202.25      3.30 o 
   6   6   5        8.13        3.23      1.02 o 
   7   6   5       51.01       65.17      2.01 o 
   8   6   5        8.25        8.64      1.58 o 
   9   6   5       52.21       63.51      3.35 o 
  10   6   5        3.45        5.81      2.33 o 
  11   6   5       36.97       42.77      3.41 o 
  12   6   5       22.96       15.04      3.00 o 
  13   6   5        6.92        9.51      3.16 o 
 -15   7   5        0.07       -2.93      2.93 o 
 -14   7   5        6.74        7.07      2.72 o 
 -13   7   5        0.89       -0.26      2.18 o 
 -12   7   5       56.69       57.82      3.17 o 
 -11   7   5       21.56       23.80      2.27 o 
 -10   7   5        1.67       -1.91      1.91 o 
  -9   7   5       58.02       55.49      2.15 o 
  -8   7   5       59.82       55.96      2.40 o 
  -7   7   5       63.21       60.08      2.17 o 
  -6   7   5       78.64       73.02      2.38 o 
  -5   7   5      448.92      456.60      6.19 o 
  -4   7   5      317.02      314.68      4.60 o 
  -3   7   5      666.54      697.40      7.96 o 
  -2   7   5     1103.87     1126.70     11.80 o 
  -1   7   5       36.47       32.70      1.56 o 
   0   7   5     1769.32     1710.63     18.14 o 
   1   7   5      294.57      282.24      4.47 o 
   2   7   5      149.92      135.73      3.08 o 
   3   7   5        3.49       -1.03      1.03 o 
   4   7   5       31.68       16.90      1.42 o 
   5   7   5      254.55      236.39      4.27 o 
   6   7   5      189.89      154.00      3.21 o 
   7   7   5       17.32       13.15      1.57 o 
   8   7   5       12.46        8.05      1.70 o 
   9   7   5        1.73        1.90      1.67 o 
  10   7   5       35.63       37.81      2.97 o 
  11   7   5        5.37        7.67      2.52 o 
  12   7   5        4.09        3.62      2.54 o 
  13   7   5        8.14        9.42      3.16 o 
 -14   8   5       11.48        7.99      4.48 o 
 -13   8   5        0.57       -2.17      2.93 o 
 -12   8   5       30.85       24.20      3.41 o 
 -11   8   5       35.98       36.69      3.63 o 
 -10   8   5        0.86       -2.04      2.04 o 
  -9   8   5       14.39       13.55      2.18 o 
  -8   8   5       26.63       20.77      2.06 o 
  -7   8   5        0.83       -1.35      1.35 o 
  -6   8   5       89.17       84.38      2.67 o 
  -5   8   5        6.74       10.71      1.47 o 
  -4   8   5      130.03      127.34      2.92 o 
  -3   8   5        8.16        3.89      1.16 o 
  -2   8   5       27.29       22.58      1.28 o 
  -1   8   5        0.08        2.90      1.37 o 
   0   8   5       77.94       80.79      3.11 o 
   1   8   5       31.34       34.93      2.17 o 
   2   8   5      108.26      103.56      2.76 o 
   3   8   5       17.34       21.23      1.71 o 
   4   8   5       24.66       22.61      1.98 o 
   5   8   5       94.82       87.48      2.31 o 
   6   8   5       62.53       61.83      3.51 o 
   7   8   5        0.17        5.24      1.87 o 
   8   8   5       10.33        8.48      2.33 o 
   9   8   5        0.94       -0.64      2.56 o 
  10   8   5        0.12       -1.70      2.75 o 
  11   8   5       36.96       51.12      3.82 o 
  12   8   5        9.11        4.39      2.89 o 
 -12   9   5        8.67        3.00      2.96 o 
 -11   9   5       54.22       66.38      6.31 o 
 -10   9   5       35.98       46.52      3.24 o 
  -9   9   5       46.58       47.41      2.90 o 
  -8   9   5       20.18       14.57      2.33 o 
  -7   9   5        3.64        5.64      1.93 o 
  -6   9   5      730.44      736.50      9.34 o 
  -5   9   5        1.06        1.67      1.46 o 
  -4   9   5       33.81       37.61      2.07 o 
  -3   9   5        7.36       13.30      1.33 o 
  -2   9   5        0.81        3.09      1.37 o 
  -1   9   5       19.62       22.65      1.64 o 
   0   9   5      336.41      335.50      6.31 o 
   1   9   5       14.09        9.83      1.29 o 
   2   9   5       35.44       37.96      1.91 o 
   3   9   5       13.67       16.70      2.04 o 
   4   9   5        6.82        3.78      1.46 o 
   5   9   5       55.98       51.10      2.38 o 
   6   9   5        0.46       -0.32      1.63 o 
   7   9   5       20.94       18.66      2.22 o 
   8   9   5        3.53        3.19      2.24 o 
   9   9   5        7.98       10.91      3.09 o 
  10   9   5        3.14        2.47      2.98 o 
 -11  10   5       60.25       55.77      4.44 o 
 -10  10   5       38.80       30.65      4.14 o 
  -9  10   5       10.66        7.28      2.49 o 
  -8  10   5        6.80       10.32      2.45 o 
  -7  10   5        2.26        2.27      1.82 o 
  -6  10   5       32.99       38.27      2.17 o 
  -5  10   5       36.86       46.55      2.12 o 
  -4  10   5        2.76        0.55      1.22 o 
  -3  10   5        3.11        1.75      1.27 o 
  -2  10   5        2.32        2.91      1.36 o 
  -1  10   5       12.65        8.58      1.56 o 
   0  10   5        1.57        0.79      1.50 o 
   1  10   5        1.47        0.25      1.11 o 
   2  10   5        8.82       11.20      1.53 o 
   3  10   5       16.21       22.10      1.95 o 
   4  10   5       42.61       40.05      2.23 o 
   5  10   5       33.57       43.82      2.69 o 
   6  10   5        1.30        0.79      2.03 o 
   7  10   5       16.44       24.88      3.14 o 
   8  10   5        0.01        1.73      2.92 o 
   9  10   5        1.12        0.37      3.53 o 
  -8  11   5        0.26        0.38      2.12 o 
  -7  11   5       56.06       67.69      3.48 o 
  -6  11   5       23.91       37.47      2.73 o 
  -5  11   5       80.15       84.88      2.78 o 
  -4  11   5       22.26       23.84      1.68 o 
  -3  11   5       26.10       21.64      1.76 o 
  -2  11   5       49.23       68.15      2.46 o 
  -1  11   5       33.29       35.93      2.62 o 
   0  11   5        7.96        7.38      1.65 o 
   1  11   5        1.37        0.52      1.38 o 
   2  11   5       70.64       74.76      2.60 o 
   3  11   5        0.01       -0.42      1.38 o 
   4  11   5       48.20       49.69      2.99 o 
   5  11   5       17.03       15.86      2.19 o 
   6  11   5        1.30        2.83      2.33 o 
  -5  12   5        0.24        0.19      1.56 o 
  -4  12   5        1.56        3.25      1.62 o 
  -3  12   5        7.85        7.87      1.47 o 
  -2  12   5        1.33        3.72      1.74 o 
  -1  12   5        0.21        0.87      2.07 o 
   0  12   5       11.82       14.29      2.52 o 
   1  12   5        2.42        2.51      1.48 o 
   2  12   5        8.55       15.02      1.72 o 
   3  12   5        0.74        0.89      1.60 o 
 -18   0   6       19.46       32.99      7.06 o 
 -16   0   6        9.83        6.58     10.15 o 
 -14   0   6        7.01        3.76      4.06 o 
 -12   0   6      128.62       86.42      5.84 o 
 -10   0   6     1690.32     1960.04     27.57 o 
  -8   0   6      206.69      251.28      5.23 o 
  -6   0   6      377.25      490.48      7.02 o 
  -4   0   6       91.88       63.49      1.98 o 
  -2   0   6     2209.86     2355.82     21.68 o 
   0   0   6       17.03       13.46      1.04 o 
   2   0   6     2242.64     2238.16     23.94 o 
   4   0   6       93.42      110.43      2.57 o 
   6   0   6       55.81       79.53      3.68 o 
   8   0   6      108.75      120.05      4.10 o 
  10   0   6       71.07      101.48      4.74 o 
  12   0   6       20.15       21.19      4.81 o 
  14   0   6        8.92       14.41      5.36 o 
 -18   1   6        0.90       13.34     10.88 o 
 -17   1   6        0.17        0.10      3.50 o 
 -16   1   6        0.05        4.74      3.09 o 
 -15   1   6        0.11       -2.56      2.56 o 
 -14   1   6       10.47       10.04      3.55 o 
 -13   1   6        3.21        1.53      2.05 o 
 -12   1   6        6.67        2.70      1.92 o 
 -11   1   6       23.49       20.25      1.82 o 
 -10   1   6       32.66       45.87      1.92 o 
  -9   1   6      697.37      744.18      8.17 o 
  -8   1   6      472.59      500.88      5.83 o 
  -7   1   6      459.24      398.04      4.45 o 
  -6   1   6     1142.57     1133.53      9.30 o 
  -5   1   6     1513.92     1660.43     12.17 o 
  -4   1   6        0.03        1.07      0.57 o 
  -3   1   6     1567.81     1477.58      9.82 o 
  -2   1   6       16.25       10.94      0.62 o 
  -1   1   6     3648.22     3566.37     24.23 o 
   0   1   6      831.99      863.59      7.01 o 
   1   1   6      488.02      593.87      5.30 o 
   2   1   6       93.58      107.97      1.94 o 
   3   1   6      190.58      213.25      2.90 o 
   4   1   6        0.15       -0.40      0.60 o 
   5   1   6      126.44      106.93      2.56 o 
   6   1   6        4.68        3.81      0.88 o 
   7   1   6       30.08       30.67      1.43 o 
   8   1   6       50.66       60.15      2.09 o 
   9   1   6        4.68        1.88      1.09 o 
  10   1   6       21.85       21.61      2.09 o 
  11   1   6       40.03       43.15      3.49 o 
  12   1   6        1.49        2.73      2.70 o 
  13   1   6        3.65        5.01      3.22 o 
  14   1   6        0.39       -3.11      3.11 o 
  15   1   6       38.61       37.87      4.87 o 
 -17   2   6        0.12       -3.34      3.34 o 
 -16   2   6        5.68        8.94      4.21 o 
 -15   2   6        2.49       -0.29      2.68 o 
 -14   2   6       12.71       14.02      2.69 o 
 -13   2   6        0.00       -1.27      1.93 o 
 -12   2   6       25.92       12.36      1.99 o 
 -11   2   6        0.00       -1.45      1.45 o 
 -10   2   6      121.68       94.83      2.46 o 
  -9   2   6       45.28       42.95      1.66 o 
  -8   2   6       19.06       25.56      1.34 o 
  -7   2   6        8.16       23.38      1.18 o 
  -6   2   6      397.13      332.07      3.56 o 
  -5   2   6      220.68      246.55      2.73 o 
  -4   2   6     3249.65     3276.96     21.97 o 
  -3   2   6     2079.08     2007.14     14.16 o 
  -2   2   6     2621.85     2686.73     18.08 o 
  -1   2   6      248.19      265.10      2.79 o 
   0   2   6      121.43      132.04      1.97 o 
   1   2   6     4504.58     4835.91     38.61 o 
   2   2   6      246.48      187.18      2.57 o 
   3   2   6       89.71       97.82      1.97 o 
   4   2   6      386.64      388.03      4.49 o 
   5   2   6       44.73       67.52      2.00 o 
   6   2   6       29.66       19.89      1.14 o 
   7   2   6       57.17       46.45      1.74 o 
   8   2   6      307.76      316.65      4.64 o 
   9   2   6      741.93      702.97      9.20 o 
  10   2   6      354.92      375.30      6.64 o 
  11   2   6        3.29        6.15      1.95 o 
  12   2   6        1.41        0.40      2.68 o 
  13   2   6        8.18       10.10      3.41 o 
  14   2   6       15.49       14.96      3.79 o 
  15   2   6        2.32        6.28      4.15 o 
 -17   3   6        5.44        0.36      4.19 o 
 -16   3   6        2.20       -2.72      3.15 o 
 -15   3   6       13.36       11.20      3.87 o 
 -14   3   6        5.39        7.91      2.41 o 
 -13   3   6       96.05      104.66      3.99 o 
 -12   3   6       85.02       75.54      3.09 o 
 -11   3   6      212.09      232.78      5.04 o 
 -10   3   6       24.90       31.59      1.70 o 
  -9   3   6      100.02       94.07      2.16 o 
  -8   3   6      218.01      218.47      2.97 o 
  -7   3   6      105.83      104.33      2.04 o 
  -6   3   6      139.86      169.28      2.44 o 
  -5   3   6        0.68       -0.52      0.61 o 
  -4   3   6        0.91        2.06      0.62 o 
  -3   3   6       14.32       18.40      0.89 o 
  -2   3   6       42.76       50.90      1.17 o 
  -1   3   6      188.25      220.77      2.58 o 
   0   3   6      429.29      487.29      4.75 o 
   1   3   6       18.27        6.92      0.75 o 
   2   3   6      262.83      290.64      3.40 o 
   3   3   6      150.93      179.98      2.60 o 
   4   3   6        2.01        1.97      1.20 o 
   5   3   6      161.96      159.45      2.89 o 
   6   3   6        0.07        0.77      0.90 o 
   7   3   6       21.03       11.75      1.20 o 
   8   3   6      518.67      478.04      6.63 o 
   9   3   6      174.24      179.30      5.25 o 
  10   3   6      248.01      240.25      5.35 o 
  11   3   6        9.68        2.60      1.90 o 
  12   3   6        4.67        6.97      3.40 o 
  13   3   6       73.27       71.08      6.21 o 
  14   3   6        2.14       -2.60      3.94 o 
  15   3   6        6.13        4.86      5.09 o 
 -17   4   6        0.13       -3.36      3.95 o 
 -16   4   6        1.81        8.04      4.05 o 
 -15   4   6        1.39        4.19      3.73 o 
 -14   4   6        8.43       11.27      3.00 o 
 -13   4   6       14.00       11.53      2.64 o 
 -12   4   6        3.66       -1.84      1.84 o 
 -11   4   6       40.49       31.31      2.36 o 
 -10   4   6       80.40       77.41      2.61 o 
  -9   4   6      466.04      473.29      5.38 o 
  -8   4   6        7.14        1.52      0.98 o 
  -7   4   6        1.61       -0.82      0.82 o 
  -6   4   6      314.60      302.04      3.44 o 
  -5   4   6      776.17      840.78      6.90 o 
  -4   4   6      277.09      234.52      2.66 o 
  -3   4   6      668.29      677.32      5.56 o 
  -2   4   6      140.44      112.14      1.98 o 
  -1   4   6      172.95      165.65      2.20 o 
   0   4   6      367.94      366.01      3.83 o 
   1   4   6      281.00      309.22      3.35 o 
   2   4   6     2380.05     2185.41     18.12 o 
   3   4   6       50.75       36.05      1.29 o 
   4   4   6       86.79       71.14      1.87 o 
   5   4   6        0.76        0.87      0.79 o 
   6   4   6       78.02       78.80      2.17 o 
   7   4   6       17.68       13.65      1.38 o 
   8   4   6      718.52      725.24      9.32 o 
   9   4   6      103.92       81.81      3.37 o 
  10   4   6        0.09       -0.69      1.82 o 
  11   4   6        0.13       -1.04      2.44 o 
  12   4   6       24.96       21.55      3.35 o 
  13   4   6       23.81       33.58      5.83 o 
  14   4   6        6.85       12.25      5.11 o 
 -16   5   6        8.29       13.03      4.34 o 
 -15   5   6        9.48       17.20      5.10 o 
 -14   5   6        1.74        2.67      2.69 o 
 -13   5   6       23.60       11.47      2.59 o 
 -12   5   6        0.47        0.13      2.10 o 
 -11   5   6      180.57      182.07      5.00 o 
 -10   5   6      236.22      228.53      4.79 o 
  -9   5   6     1613.99     1586.36     13.97 o 
  -8   5   6      104.94       81.12      2.13 o 
  -7   5   6      161.05      169.73      2.62 o 
  -6   5   6      537.29      482.61      4.55 o 
  -5   5   6       23.70       31.50      1.20 o 
  -4   5   6       19.85       19.44      1.06 o 
  -3   5   6       76.63      104.95      1.91 o 
  -2   5   6      128.83      149.26      2.21 o 
  -1   5   6       24.90       17.96      0.99 o 
   0   5   6      425.27      406.47      4.56 o 
   1   5   6       51.63       39.69      1.36 o 
   2   5   6       49.47       37.71      1.30 o 
   3   5   6      171.55      199.21      2.79 o 
   4   5   6      320.59      314.41      4.99 o 
   5   5   6       27.72       23.85      1.35 o 
   6   5   6       17.13        7.50      1.22 o 
   7   5   6       26.79       33.36      1.83 o 
   8   5   6        0.93        1.43      1.63 o 
   9   5   6       48.11       48.05      3.18 o 
  10   5   6        4.25        0.27      2.14 o 
  11   5   6       83.26       83.07      4.17 o 
  12   5   6       96.77       72.12      4.63 o 
  13   5   6       31.74       32.61      4.29 o 
  14   5   6       11.04       14.63      5.28 o 
 -15   6   6        0.02        4.06      2.96 o 
 -14   6   6       24.61       22.29      3.10 o 
 -13   6   6        3.59        3.28      2.29 o 
 -12   6   6       12.72       10.88      2.43 o 
 -11   6   6        1.44       -1.93      1.93 o 
 -10   6   6      252.16      270.88      4.76 o 
  -9   6   6        5.03        0.89      1.27 o 
  -8   6   6       18.96       20.36      1.33 o 
  -7   6   6      104.81      117.56      2.68 o 
  -6   6   6     1951.86     1851.71     15.78 o 
  -5   6   6       28.80       32.61      1.34 o 
  -4   6   6      143.74      139.51      2.53 o 
  -3   6   6        9.38       14.43      1.02 o 
  -2   6   6       75.46       93.96      2.05 o 
  -1   6   6        5.57        4.31      0.94 o 
   0   6   6     1391.64     1355.87     14.12 o 
   1   6   6      140.17      129.01      2.56 o 
   2   6   6      336.27      330.23      4.14 o 
   3   6   6        2.97        0.74      0.93 o 
   4   6   6       27.35       18.01      1.47 o 
   5   6   6      148.82      151.70      2.93 o 
   6   6   6      116.82      119.33      2.60 o 
   7   6   6        5.92        3.18      1.34 o 
   8   6   6       16.85       17.17      1.92 o 
   9   6   6        0.88       -2.25      2.25 o 
  10   6   6        0.96       -2.07      2.07 o 
  11   6   6       18.73       17.76      2.86 o 
  12   6   6       34.70       33.13      3.96 o 
  13   6   6        6.63       10.59      3.48 o 
 -15   7   6        0.11       -6.33      6.33 o 
 -14   7   6        2.85       -1.52      2.65 o 
 -13   7   6        6.89        5.75      2.32 o 
 -12   7   6       16.88       12.74      2.34 o 
 -11   7   6       61.21       58.51      2.55 o 
 -10   7   6       34.27       27.40      2.40 o 
  -9   7   6       36.61       23.19      1.88 o 
  -8   7   6       38.17       45.39      2.00 o 
  -7   7   6        0.42        0.56      1.25 o 
  -6   7   6       97.20       89.94      2.46 o 
  -5   7   6      543.86      540.29      6.70 o 
  -4   7   6       56.22       62.86      2.19 o 
  -3   7   6       30.40       28.51      1.62 o 
  -2   7   6        5.69        7.34      1.20 o 
  -1   7   6       67.44       49.55      1.84 o 
   0   7   6      119.25      117.71      2.94 o 
   1   7   6     1211.85     1094.53     12.90 o 
   2   7   6       20.01       18.60      1.39 o 
   3   7   6       58.09       61.54      2.02 o 
   4   7   6       16.14       16.05      1.55 o 
   5   7   6       39.29       45.21      2.26 o 
   6   7   6        6.70        2.14      1.33 o 
   7   7   6        0.29       -0.52      1.49 o 
   8   7   6       41.73       40.92      2.86 o 
   9   7   6       27.38       31.43      2.50 o 
  10   7   6       34.93       28.25      2.88 o 
  11   7   6        9.39       13.65      2.85 o 
  12   7   6        0.02       -0.10      2.51 o 
 -13   8   6        1.89       -3.46      3.46 o 
 -12   8   6       10.72        6.71      3.66 o 
 -11   8   6        0.21       -2.52      2.52 o 
 -10   8   6        4.50        4.11      2.20 o 
  -9   8   6       12.33        9.00      2.10 o 
  -8   8   6        0.41        0.58      1.57 o 
  -7   8   6      143.24      137.91      3.44 o 
  -6   8   6       25.99       20.03      1.81 o 
  -5   8   6      234.54      237.18      4.31 o 
  -4   8   6       11.50       14.88      1.61 o 
  -3   8   6     2093.48     2012.63     20.42 o 
  -2   8   6       97.04       80.39      2.32 o 
  -1   8   6      297.76      285.07      4.32 o 
   0   8   6      159.07      180.53      3.78 o 
   1   8   6      253.79      245.32      4.44 o 
   2   8   6       79.83       71.07      2.85 o 
   3   8   6        0.95       -1.27      1.27 o 
   4   8   6       37.76       28.49      1.94 o 
   5   8   6      107.75      103.61      3.12 o 
   6   8   6      141.66      144.51      4.77 o 
   7   8   6       20.24       24.37      2.44 o 
   8   8   6       21.27       13.28      2.63 o 
   9   8   6       66.23       47.50      4.10 o 
  10   8   6        0.50        3.13      3.21 o 
  11   8   6       41.42       43.77      3.93 o 
 -12   9   6        4.47       -1.67      2.84 o 
 -11   9   6       29.12       41.08      3.82 o 
 -10   9   6       16.95       12.32      2.63 o 
  -9   9   6       68.89       75.29      3.37 o 
  -8   9   6        1.34        3.86      2.09 o 
  -7   9   6      355.57      367.17      6.44 o 
  -6   9   6      139.82      123.91      3.70 o 
  -5   9   6      169.44      169.12      4.10 o 
  -4   9   6      158.85      178.83      4.72 o 
  -3   9   6      303.91      297.69      4.64 o 
  -2   9   6      145.59      131.00      2.87 o 
  -1   9   6       64.43       49.94      1.86 o 
   0   9   6        1.60        0.38      1.25 o 
   1   9   6        9.18       10.97      1.59 o 
   2   9   6        7.22        9.38      1.50 o 
   3   9   6        5.13        5.35      1.65 o 
   4   9   6        0.56       -0.13      1.61 o 
   5   9   6       38.02       33.61      2.57 o 
   6   9   6        0.28       -1.56      1.56 o 
   7   9   6       79.97       88.01      3.84 o 
   8   9   6       16.52       10.56      2.60 o 
   9   9   6       17.70       20.40      3.74 o 
  10   9   6       18.68       18.88      3.93 o 
 -10  10   6        0.23       -0.48      2.59 o 
  -9  10   6        0.16       -2.21      2.21 o 
  -8  10   6       15.85       21.42      2.66 o 
  -7  10   6        0.00       -1.49      1.80 o 
  -6  10   6      119.53      130.36      3.76 o 
  -5  10   6       37.33       33.93      2.03 o 
  -4  10   6       30.06       34.40      2.05 o 
  -3  10   6       38.16       47.77      1.95 o 
  -2  10   6        0.63        0.25      1.43 o 
  -1  10   6       24.53       23.18      1.57 o 
   0  10   6       15.11       12.91      1.69 o 
   1  10   6       39.25       36.84      2.02 o 
   2  10   6       32.94       33.74      2.21 o 
   3  10   6       25.61       33.48      2.35 o 
   4  10   6       14.76       17.01      2.10 o 
   5  10   6        5.53        1.20      1.89 o 
   6  10   6       28.40       37.74      3.26 o 
   7  10   6        0.07       -2.96      2.96 o 
   8  10   6       11.18       10.97      3.38 o 
  -8  11   6        0.27        0.85      2.70 o 
  -7  11   6       80.20       96.75      4.26 o 
  -6  11   6        1.54        0.83      1.75 o 
  -5  11   6       96.91      127.98      3.63 o 
  -4  11   6       29.01       34.52      2.43 o 
  -3  11   6       25.56       31.83      1.80 o 
  -2  11   6       56.40       72.13      2.45 o 
  -1  11   6       23.98       21.63      1.64 o 
   0  11   6       16.13       18.72      1.66 o 
   1  11   6        1.56        2.74      1.47 o 
   2  11   6       18.39       22.27      2.25 o 
   3  11   6        2.76        1.35      1.69 o 
   4  11   6        0.01       -1.05      1.77 o 
   5  11   6        2.02        0.22      2.21 o 
   6  11   6        3.35        2.77      2.36 o 
  -4  12   6       11.74       20.39      2.36 o 
  -3  12   6       82.24      101.78      2.96 o 
  -2  12   6        1.73        1.96      1.77 o 
  -1  12   6       27.27       31.75      2.69 o 
   0  12   6       33.95       35.05      2.32 o 
   1  12   6        0.94        0.30      1.59 o 
   2  12   6       28.27       43.15      2.45 o 
 -17   0   7       27.26       29.68      7.22 o 
 -15   0   7       11.91        2.22      4.47 o 
 -13   0   7        0.14       -3.30      3.30 o 
 -11   0   7        2.56        1.52      2.24 o 
  -9   0   7        4.74        2.75      1.50 o 
  -7   0   7     4056.74     4116.18     44.17 o 
  -5   0   7     1345.45     1763.15     18.94 o 
  -3   0   7      115.12      139.58      2.68 o 
  -1   0   7      662.86      671.79      8.04 o 
   1   0   7      436.87      581.66      7.57 o 
   3   0   7      676.46      704.84      8.82 o 
   5   0   7       32.31       46.21      2.05 o 
   7   0   7        0.11       -1.17      1.48 o 
   9   0   7       64.10       66.99      4.20 o 
  11   0   7      161.04      145.44      9.03 o 
  13   0   7      310.94      346.03     14.22 o 
  15   0   7        9.17       13.55     10.78 o 
 -17   1   7        2.66        8.11      3.48 o 
 -16   1   7       30.94       35.46      4.07 o 
 -15   1   7       17.61       22.08      3.78 o 
 -14   1   7       25.28       35.21      3.87 o 
 -13   1   7        6.81        7.37      2.48 o 
 -12   1   7       22.13       19.98      2.48 o 
 -11   1   7       61.30       60.86      2.62 o 
 -10   1   7      197.65      197.56      3.96 o 
  -9   1   7       14.84        7.67      1.19 o 
  -8   1   7      268.04      228.74      3.64 o 
  -7   1   7      735.05      778.40      7.55 o 
  -6   1   7      312.18      287.26      3.50 o 
  -5   1   7      950.89     1061.01      8.38 o 
  -4   1   7     1069.21     1206.88      9.21 o 
  -3   1   7        0.48        0.15      0.52 o 
  -2   1   7      553.75      534.32      4.51 o 
  -1   1   7     1743.21     1807.03     13.67 o 
   0   1   7      148.49      183.62      2.44 o 
   1   1   7     1987.45     1881.77     15.10 o 
   2   1   7      269.19      362.88      4.34 o 
   3   1   7       71.21       77.34      1.89 o 
   4   1   7       14.53        6.42      0.94 o 
   5   1   7        3.29        0.71      0.75 o 
   6   1   7      129.54      153.57      3.08 o 
   7   1   7        8.83        7.03      1.33 o 
   8   1   7       91.35      101.14      2.94 o 
   9   1   7      220.35      223.98      4.78 o 
  10   1   7      206.15      246.13      6.25 o 
  11   1   7       11.32        6.23      2.76 o 
  12   1   7        0.47        2.93      2.91 o 
  13   1   7       28.45       18.49      3.71 o 
  14   1   7       15.02       13.40      3.85 o 
  15   1   7        4.85        8.00      4.02 o 
 -17   2   7        2.28        2.89      3.60 o 
 -16   2   7       37.44       42.81      4.23 o 
 -15   2   7       49.59       55.24      4.22 o 
 -14   2   7       49.06       54.81      4.03 o 
 -13   2   7        2.83       -2.81      2.81 o 
 -12   2   7       12.66        8.03      2.06 o 
 -11   2   7        2.00       -1.57      1.57 o 
 -10   2   7       76.94       74.48      2.27 o 
  -9   2   7      314.04      311.95      4.18 o 
  -8   2   7        0.66       -0.37      0.86 o 
  -7   2   7       59.59       90.34      2.03 o 
  -6   2   7      179.71      156.12      2.32 o 
  -5   2   7      212.82      237.26      2.80 o 
  -4   2   7       36.47       62.09      1.54 o 
  -3   2   7     2207.33     2274.02     16.02 o 
  -2   2   7     1921.67     2250.42     16.19 o 
  -1   2   7       46.79       47.73      1.24 o 
   0   2   7      535.29      564.34      5.56 o 
   1   2   7     1907.55     1880.52     15.92 o 
   2   2   7      186.41      224.58      3.01 o 
   3   2   7      450.97      479.95      5.45 o 
   4   2   7      266.43      250.52      3.45 o 
   5   2   7        2.04       -0.88      0.88 o 
   6   2   7      278.04      269.56      4.14 o 
   7   2   7       80.96       78.71      2.01 o 
   8   2   7       80.55       71.70      2.61 o 
   9   2   7       70.18       64.45      3.13 o 
  10   2   7       53.53       49.05      2.88 o 
  11   2   7      226.00      224.65      6.27 o 
  12   2   7       37.28       27.82      3.82 o 
  13   2   7       23.36       27.54      4.14 o 
  14   2   7        0.00       -3.20      3.20 o 
  15   2   7        3.66        9.44      4.82 o 
 -17   3   7        6.18        5.72      4.31 o 
 -16   3   7        3.08        1.12      3.65 o 
 -15   3   7       69.71       72.35      5.51 o 
 -14   3   7       13.28       13.37      2.64 o 
 -13   3   7        7.93       -0.30      2.07 o 
 -12   3   7       38.85       39.13      2.56 o 
 -11   3   7       31.74       28.90      2.23 o 
 -10   3   7      305.33      292.04      5.18 o 
  -9   3   7        4.74        3.26      1.03 o 
  -8   3   7      332.40      267.85      3.59 o 
  -7   3   7        2.18        1.69      0.79 o 
  -6   3   7      284.08      299.67      3.41 o 
  -5   3   7      328.12      378.69      3.81 o 
  -4   3   7     1009.64     1100.51      8.49 o 
  -3   3   7     1293.06     1606.82     12.31 o 
  -2   3   7     5799.24     6268.42     43.92 o 
  -1   3   7        4.80        3.98      1.04 o 
   0   3   7      413.70      511.00      5.11 o 
   1   3   7       29.32       63.67      1.46 o 
   2   3   7      924.16      932.77      8.58 o 
   3   3   7       75.99       74.75      1.69 o 
   4   3   7      384.19      364.27      4.90 o 
   5   3   7       13.58       16.91      1.26 o 
   6   3   7      251.29      277.11      4.20 o 
   7   3   7       26.15       28.90      1.70 o 
   8   3   7       64.90       77.27      2.99 o 
   9   3   7      121.48      118.99      5.10 o 
  10   3   7       85.90       92.58      3.48 o 
  11   3   7      107.18      101.67      5.73 o 
  12   3   7      140.63      157.63      7.16 o 
  13   3   7        0.23        2.04      4.02 o 
  14   3   7        1.30        4.69      4.88 o 
 -17   4   7       10.91       13.45      4.76 o 
 -16   4   7       21.04       22.08      4.75 o 
 -15   4   7       16.21       26.69      7.75 o 
 -14   4   7        1.58       -1.72      2.56 o 
 -13   4   7        1.17       -1.94      2.27 o 
 -12   4   7        9.90        5.04      2.18 o 
 -11   4   7        1.65       -1.35      1.71 o 
 -10   4   7      126.21      131.85      3.42 o 
  -9   4   7       85.75       64.05      2.08 o 
  -8   4   7        9.33        0.54      1.07 o 
  -7   4   7       20.28       17.16      1.20 o 
  -6   4   7      135.85      136.62      2.27 o 
  -5   4   7       96.12       90.34      1.84 o 
  -4   4   7      642.60      766.23      6.29 o 
  -3   4   7       34.54       32.46      1.07 o 
  -2   4   7      375.03      490.25      4.40 o 
  -1   4   7       45.07       46.84      1.29 o 
   0   4   7       17.33       22.17      1.32 o 
   1   4   7      224.41      184.86      2.59 o 
   2   4   7        1.93       10.76      0.87 o 
   3   4   7       59.66       59.37      1.66 o 
   4   4   7       43.94       44.48      1.69 o 
   5   4   7      160.88      146.43      2.94 o 
   6   4   7       97.82       88.18      2.49 o 
   7   4   7        0.96       -1.24      1.24 o 
   8   4   7       91.39       80.52      3.17 o 
   9   4   7       89.43       85.89      3.44 o 
  10   4   7        8.18        7.01      2.09 o 
  11   4   7        0.70        0.35      2.46 o 
  12   4   7      209.18      201.19      8.94 o 
  13   4   7        0.03        0.56      5.46 o 
  14   4   7        0.02       -2.62      4.48 o 
 -16   5   7        9.55       18.79      5.19 o 
 -15   5   7        0.38        6.86      3.77 o 
 -14   5   7       67.86       82.88      4.68 o 
 -13   5   7        4.97        0.24      2.40 o 
 -12   5   7       16.34       13.11      2.52 o 
 -11   5   7       17.19        8.28      2.28 o 
 -10   5   7        1.05       -0.59      1.85 o 
  -9   5   7      374.35      378.62      5.68 o 
  -8   5   7        6.75        1.02      1.04 o 
  -7   5   7      182.61      172.53      2.71 o 
  -6   5   7      974.02      932.62      7.71 o 
  -5   5   7       49.28       42.86      1.26 o 
  -4   5   7        9.80        7.90      0.88 o 
  -3   5   7      187.45      178.54      2.63 o 
  -2   5   7       35.08       17.27      1.04 o 
  -1   5   7      330.20      322.03      4.00 o 
   0   5   7      341.20      277.03      4.95 o 
   1   5   7        0.42        0.70      0.87 o 
   2   5   7     1508.63     1464.84     13.80 o 
   3   5   7        6.84        4.67      1.02 o 
   4   5   7      599.98      560.46      6.31 o 
   5   5   7       16.57       15.45      1.38 o 
   6   5   7      153.02      145.34      3.33 o 
   7   5   7       18.72       22.66      2.10 o 
   8   5   7      133.90      137.26      5.94 o 
   9   5   7        4.57       -0.91      2.02 o 
  10   5   7       18.17       17.85      2.73 o 
  11   5   7        1.50        3.06      2.49 o 
  12   5   7      173.69      184.36      8.72 o 
  13   5   7       13.68       12.90      5.18 o 
 -15   6   7        0.08        6.53      3.31 o 
 -14   6   7        0.71        0.81      2.56 o 
 -13   6   7        7.90        6.77      2.45 o 
 -12   6   7        7.87        8.37      2.42 o 
 -11   6   7        4.09       -1.18      1.95 o 
 -10   6   7        2.69       -1.53      1.53 o 
  -9   6   7       61.01       44.01      2.00 o 
  -8   6   7       66.13       69.32      2.04 o 
  -7   6   7      137.86      115.63      2.72 o 
  -6   6   7        6.39        3.20      1.24 o 
  -5   6   7        8.18        3.26      1.25 o 
  -4   6   7      497.82      457.96      4.97 o 
  -3   6   7      158.70      180.92      3.29 o 
  -2   6   7      669.71      627.60      6.55 o 
  -1   6   7      389.93      392.57      5.14 o 
   0   6   7     1063.15     1072.12     10.71 o 
   1   6   7      548.16      516.66      5.51 o 
   2   6   7       12.06        7.44      1.12 o 
   3   6   7     1380.43     1308.20     12.60 o 
   4   6   7       63.64       60.35      2.30 o 
   5   6   7        0.85       -1.00      1.26 o 
   6   6   7       11.91        7.51      1.49 o 
   7   6   7       21.36       18.07      2.00 o 
   8   6   7       79.77       88.71      3.77 o 
   9   6   7        3.38       -0.51      2.15 o 
  10   6   7        0.26       -1.14      2.18 o 
  11   6   7       73.53       79.04      4.26 o 
  12   6   7        1.41        1.35      2.84 o 
  13   6   7       32.33       38.76      5.06 o 
 -14   7   7        2.41        5.77      2.68 o 
 -13   7   7       27.45       26.29      2.85 o 
 -12   7   7       11.94        9.46      2.32 o 
 -11   7   7        0.10       -1.66      2.28 o 
 -10   7   7       27.55       26.43      2.48 o 
  -9   7   7        8.73        4.85      1.86 o 
  -8   7   7        3.34        3.10      1.31 o 
  -7   7   7      141.54      152.79      3.07 o 
  -6   7   7      160.75      168.80      3.39 o 
  -5   7   7      115.91      115.94      2.85 o 
  -4   7   7      358.62      360.23      5.12 o 
  -3   7   7     2020.42     2010.77     20.49 o 
  -2   7   7      215.70      182.06      3.62 o 
  -1   7   7      366.33      362.65      5.53 o 
   0   7   7       68.34       51.84      2.32 o 
   1   7   7        1.90       -1.02      1.02 o 
   2   7   7      695.01      658.64      7.85 o 
   3   7   7        6.42        2.19      1.25 o 
   4   7   7        2.60        0.64      1.14 o 
   5   7   7       87.44       85.03      2.83 o 
   6   7   7        0.18       -0.89      1.43 o 
   7   7   7       20.75       13.66      2.27 o 
   8   7   7       60.29       62.62      3.99 o 
   9   7   7        0.63       -0.71      1.78 o 
  10   7   7        9.40       13.79      2.82 o 
  11   7   7        7.22       10.74      2.87 o 
  12   7   7        2.33       -0.96      3.09 o 
 -13   8   7        8.50       11.00      2.88 o 
 -12   8   7       12.73       10.37      3.73 o 
 -11   8   7       10.28        6.37      3.06 o 
 -10   8   7       11.33        6.20      2.27 o 
  -9   8   7       29.85       25.35      2.46 o 
  -8   8   7       42.36       30.38      2.27 o 
  -7   8   7       27.58       25.58      2.18 o 
  -6   8   7       32.16       25.50      1.94 o 
  -5   8   7      100.26      111.80      3.06 o 
  -4   8   7        7.38        4.03      1.51 o 
  -3   8   7      569.11      606.67      7.76 o 
  -2   8   7        3.33        0.46      1.52 o 
  -1   8   7      283.78      308.15      4.83 o 
   0   8   7       57.29       46.49      2.33 o 
   1   8   7        6.15        4.07      1.95 o 
   2   8   7        9.93        9.08      1.58 o 
   3   8   7       82.01       84.95      3.08 o 
   4   8   7       46.66       37.70      2.08 o 
   5   8   7        0.27       -1.47      1.70 o 
   6   8   7        0.07       -1.22      1.77 o 
   7   8   7        4.56        2.49      2.22 o 
   8   8   7       22.09       23.50      2.59 o 
   9   8   7        0.44        2.50      2.36 o 
  10   8   7       16.69       17.03      3.32 o 
  11   8   7        3.95        5.92      3.22 o 
 -12   9   7       19.77       16.44      3.86 o 
 -11   9   7        0.92       -2.84      2.84 o 
 -10   9   7       12.10       12.42      2.72 o 
  -9   9   7        2.42       -0.89      2.04 o 
  -8   9   7       65.51       72.94      3.67 o 
  -7   9   7       24.62       16.38      2.38 o 
  -6   9   7       22.77       21.22      2.27 o 
  -5   9   7        0.06       -1.45      1.45 o 
  -4   9   7        1.22       -1.37      1.37 o 
  -3   9   7      238.58      242.51      4.33 o 
  -2   9   7       53.72       53.09      2.12 o 
  -1   9   7       42.83       54.98      2.71 o 
   0   9   7      220.84      247.02      4.75 o 
   1   9   7        0.13       -1.41      1.41 o 
   2   9   7       55.34       53.70      2.56 o 
   3   9   7       25.99       28.67      2.38 o 
   4   9   7       74.28       73.18      3.64 o 
   5   9   7        6.37        1.15      1.86 o 
   6   9   7       44.72       53.74      3.03 o 
   7   9   7       56.48       55.53      3.94 o 
   8   9   7       56.53       68.39      4.87 o 
   9   9   7       14.21        7.06      4.00 o 
 -10  10   7        8.29       -1.52      2.65 o 
  -9  10   7       63.45       65.85      5.18 o 
  -8  10   7       52.78       66.11      4.05 o 
  -7  10   7        0.11       -0.89      2.07 o 
  -6  10   7        9.69        5.63      1.91 o 
  -5  10   7        3.72        5.20      1.67 o 
  -4  10   7       25.35       25.38      1.84 o 
  -3  10   7       51.31       52.61      2.16 o 
  -2  10   7       75.22       65.69      2.27 o 
  -1  10   7       27.72       32.01      1.88 o 
   0  10   7       63.05       66.90      2.46 o 
   1  10   7       96.22      110.28      3.55 o 
   2  10   7        0.33       -1.65      1.65 o 
   3  10   7        0.01        1.55      1.98 o 
   4  10   7        6.88        7.16      2.32 o 
   5  10   7        1.28       -1.27      2.12 o 
   6  10   7        0.08       -0.10      2.35 o 
   7  10   7        0.57        0.12      2.71 o 
   8  10   7        0.33        2.93      6.09 o 
  -8  11   7       35.02       39.41      3.17 o 
  -7  11   7        1.76        5.72      2.32 o 
  -6  11   7        0.42       -1.77      1.77 o 
  -5  11   7        0.16       -1.65      1.65 o 
  -4  11   7        2.50        2.06      1.63 o 
  -3  11   7        0.47       -1.09      1.41 o 
  -2  11   7        3.80        4.74      1.56 o 
  -1  11   7        2.67        2.26      1.56 o 
   0  11   7       68.95       82.71      3.06 o 
   1  11   7        1.57       -1.83      1.83 o 
   2  11   7       35.78       52.06      2.76 o 
   3  11   7        8.16        8.18      2.33 o 
   4  11   7       16.27       16.97      2.62 o 
   5  11   7        0.09        3.43      2.29 o 
  -3  12   7       18.24       25.79      2.31 o 
  -2  12   7       14.68       16.03      2.35 o 
  -1  12   7       36.22       29.75      2.40 o 
   0  12   7        0.27       -0.57      1.65 o 
   1  12   7       12.35       12.65      5.94 o 
 -16   0   8        4.43       -3.14      7.18 o 
 -14   0   8       18.28       12.79      5.90 o 
 -12   0   8      126.37      133.45      6.56 o 
 -10   0   8      417.96      405.59     12.29 o 
  -8   0   8      275.46      230.58      5.52 o 
  -6   0   8        1.03       -1.17      1.17 o 
  -4   0   8     1204.08     1227.71     13.04 o 
  -2   0   8      222.67      245.36      3.99 o 
   0   0   8      215.03      179.08      3.51 o 
   2   0   8     1435.80     1453.75     18.93 o 
   4   0   8     1211.02     1178.96     14.76 o 
   6   0   8      221.27      239.24      5.53 o 
   8   0   8       65.91       74.95      4.27 o 
  10   0   8      213.83      244.70     10.55 o 
  12   0   8      158.14      152.24      9.23 o 
  14   0   8        2.60       -0.46      4.95 o 
 -17   1   8       11.25       16.63      4.20 o 
 -16   1   8       84.53       90.93      7.18 o 
 -15   1   8       18.36       18.38      5.32 o 
 -14   1   8        1.93       -1.61      2.72 o 
 -13   1   8       72.18       55.69      3.85 o 
 -12   1   8       27.11       19.28      2.54 o 
 -11   1   8        0.57       -0.79      1.17 o 
 -10   1   8       85.58       84.42      2.85 o 
  -9   1   8       14.18        4.37      0.95 o 
  -8   1   8      227.63      249.93      4.04 o 
  -7   1   8     1451.76     1483.58     13.12 o 
  -6   1   8       11.10        7.83      1.03 o 
  -5   1   8      146.60      173.05      2.56 o 
  -4   1   8     1265.81     1282.08      9.85 o 
  -3   1   8       61.83       76.86      1.53 o 
  -2   1   8       69.48       68.62      1.46 o 
  -1   1   8      589.04      656.82      5.87 o 
   0   1   8      508.65      477.38      4.77 o 
   1   1   8     1568.37     1419.64     12.24 o 
   2   1   8      327.69      345.75      4.52 o 
   3   1   8      120.77      118.32      2.53 o 
   4   1   8     1405.71     1534.83     15.55 o 
   5   1   8       24.89       26.80      1.64 o 
   6   1   8       28.26       26.36      1.60 o 
   7   1   8      149.07      185.01      3.62 o 
   8   1   8       25.47       23.81      1.83 o 
   9   1   8       37.91       35.98      2.68 o 
  10   1   8        5.56        8.32      2.24 o 
  11   1   8        7.97        8.46      2.95 o 
  12   1   8        2.99        1.04      2.97 o 
  13   1   8        8.34        7.75      3.38 o 
  14   1   8        2.75       10.69      3.86 o 
 -17   2   8        3.27        1.93      3.61 o 
 -16   2   8        0.54        0.33      3.23 o 
 -15   2   8       82.97       83.01      4.91 o 
 -14   2   8       43.82       42.68      4.11 o 
 -13   2   8       42.53       45.53      3.29 o 
 -12   2   8       18.34       14.71      2.24 o 
 -11   2   8       54.12       50.48      2.71 o 
 -10   2   8      292.17      297.53      5.17 o 
  -9   2   8       22.03       31.32      1.55 o 
  -8   2   8      431.02      419.25      5.07 o 
  -7   2   8       64.55       66.03      1.76 o 
  -6   2   8      145.22      178.75      2.54 o 
  -5   2   8      598.46      753.68      6.42 o 
  -4   2   8       11.50        9.18      0.83 o 
  -3   2   8       48.48       53.36      1.30 o 
  -2   2   8       28.97       42.29      1.25 o 
  -1   2   8     1082.88     1143.86      9.25 o 
   0   2   8     1888.52     1985.46     15.60 o 
   1   2   8      525.30      538.57      5.68 o 
   2   2   8      130.47      127.55      2.51 o 
   3   2   8      374.33      357.46      4.54 o 
   4   2   8      306.96      302.08      4.44 o 
   5   2   8       38.96       41.83      1.70 o 
   6   2   8       27.53       22.24      1.46 o 
   7   2   8       21.80       16.41      1.76 o 
   8   2   8      122.01      123.93      3.74 o 
   9   2   8        5.54        1.97      1.68 o 
  10   2   8       38.94       37.87      3.08 o 
  11   2   8        6.28        4.78      3.17 o 
  12   2   8       19.29       22.50      3.78 o 
  13   2   8       10.75        8.52      3.52 o 
  14   2   8       10.02       15.08      4.00 o 
 -17   3   8        8.07       15.28      4.75 o 
 -16   3   8       12.64        7.30      3.89 o 
 -15   3   8       39.93       41.43      4.75 o 
 -14   3   8        2.47        4.26      2.68 o 
 -13   3   8        4.60        6.42      2.32 o 
 -12   3   8        3.69        2.35      2.20 o 
 -11   3   8       58.93       49.72      2.62 o 
 -10   3   8       14.62       13.92      1.84 o 
  -9   3   8       31.21       43.24      1.75 o 
  -8   3   8       15.05       12.04      1.19 o 
  -7   3   8        1.71        1.18      0.88 o 
  -6   3   8        2.30        3.96      0.77 o 
  -5   3   8       17.58       17.87      1.06 o 
  -4   3   8      619.66      729.24      6.18 o 
  -3   3   8      142.24      168.01      2.38 o 
  -2   3   8      607.93      749.77      6.19 o 
  -1   3   8     2777.64     2873.85     20.44 o 
   0   3   8      178.22      174.49      2.55 o 
   1   3   8     1324.87     1149.44      9.80 o 
   2   3   8       18.40       22.15      1.26 o 
   3   3   8      525.56      476.61      5.67 o 
   4   3   8        0.17       -0.92      0.92 o 
   5   3   8      458.72      486.41      5.78 o 
   6   3   8        0.67        0.60      1.11 o 
   7   3   8       19.90       21.98      2.23 o 
   8   3   8       83.55       70.77      3.05 o 
   9   3   8        3.13        1.83      1.79 o 
  10   3   8       17.33       24.07      2.68 o 
  11   3   8       17.25       18.79      3.12 o 
  12   3   8      113.79      101.78      6.22 o 
  13   3   8        8.25        7.25      4.37 o 
  14   3   8        0.04        5.85      5.18 o 
 -16   4   8       75.97       94.60      6.93 o 
 -15   4   8      108.53      109.53      6.49 o 
 -14   4   8       38.44       33.75      3.69 o 
 -13   4   8        5.75        9.51      2.68 o 
 -12   4   8      154.66      150.93      5.57 o 
 -11   4   8        3.38        3.81      2.15 o 
 -10   4   8      127.33      110.52      3.17 o 
  -9   4   8       11.94        5.19      1.49 o 
  -8   4   8      423.66      407.27      4.67 o 
  -7   4   8        2.01        2.02      0.88 o 
  -6   4   8       63.15       85.47      2.40 o 
  -5   4   8      110.61      108.54      2.08 o 
  -4   4   8      163.60      154.36      2.35 o 
  -3   4   8        2.02        4.93      0.83 o 
  -2   4   8       63.77       71.83      1.61 o 
  -1   4   8      286.75      305.44      3.46 o 
   0   4   8      182.97      213.47      2.97 o 
   1   4   8      126.17      145.78      2.51 o 
   2   4   8      287.40      290.49      4.03 o 
   3   4   8      195.10      191.62      3.09 o 
   4   4   8      179.43      151.65      2.85 o 
   5   4   8        2.26        1.60      1.06 o 
   6   4   8      341.81      336.90      5.71 o 
   7   4   8        9.23        9.02      1.89 o 
   8   4   8       95.22       97.49      3.92 o 
   9   4   8        1.03        1.29      2.12 o 
  10   4   8       33.00       22.75      3.00 o 
  11   4   8       21.89       21.52      4.26 o 
  12   4   8       19.16       11.95      4.93 o 
  13   4   8       35.11       36.33      6.04 o 
 -16   5   8        6.32        8.28      5.16 o 
 -15   5   8        9.80       10.90      3.49 o 
 -14   5   8        7.36        8.27      3.63 o 
 -13   5   8       40.34       48.59      3.67 o 
 -12   5   8       13.66       18.81      2.65 o 
 -11   5   8       78.97       87.65      3.69 o 
 -10   5   8        1.98       -1.68      1.68 o 
  -9   5   8       49.60       40.48      2.15 o 
  -8   5   8       77.20       63.16      2.04 o 
  -7   5   8        3.64        0.63      0.97 o 
  -6   5   8      265.07      259.26      3.29 o 
  -5   5   8      126.05      119.35      2.12 o 
  -4   5   8       23.42       32.66      1.12 o 
  -3   5   8      288.22      350.22      4.09 o 
  -2   5   8        2.95        9.12      0.93 o 
  -1   5   8      260.41      244.34      3.71 o 
   0   5   8       10.89       17.59      1.18 o 
   1   5   8     2202.61     2191.89     17.89 o 
   2   5   8        3.16        2.04      0.94 o 
   3   5   8      711.07      708.97      8.40 o 
   4   5   8        7.76        1.71      1.25 o 
   5   5   8      118.29      115.84      3.06 o 
   6   5   8        5.94        4.37      1.51 o 
   7   5   8        1.64       -1.00      1.74 o 
   8   5   8        5.77        2.84      2.38 o 
   9   5   8       15.05       12.13      2.79 o 
  10   5   8        5.39       -0.05      2.69 o 
  11   5   8       35.94       24.11      3.90 o 
  12   5   8       13.93       16.20      4.19 o 
  13   5   8       23.63       31.94      6.05 o 
 -15   6   8        7.07        9.09      3.45 o 
 -14   6   8        0.04       -1.69      2.50 o 
 -13   6   8        4.47        3.75      2.38 o 
 -12   6   8       42.80       49.06      3.24 o 
 -11   6   8       17.31       10.68      2.25 o 
 -10   6   8        6.36        2.56      1.82 o 
  -9   6   8        4.26        9.42      1.62 o 
  -8   6   8      100.33       93.29      2.43 o 
  -7   6   8      423.96      435.86      5.59 o 
  -6   6   8      772.20      724.63      7.75 o 
  -5   6   8       11.69        8.67      1.31 o 
  -4   6   8       12.91       11.48      1.26 o 
  -3   6   8     1038.72     1001.07      9.52 o 
  -2   6   8       82.31       56.90      1.70 o 
  -1   6   8       10.12       10.14      1.32 o 
   0   6   8      169.69      184.72      3.31 o 
   1   6   8      122.92      105.63      2.53 o 
   2   6   8       94.50       93.53      2.19 o 
   3   6   8      391.66      380.35      4.60 o 
   4   6   8      194.99      178.79      3.98 o 
   5   6   8       28.63       18.04      1.69 o 
   6   6   8        0.39       -1.42      1.42 o 
   7   6   8       15.99        9.55      2.13 o 
   8   6   8       58.72       59.17      3.50 o 
   9   6   8        8.67        7.03      2.68 o 
  10   6   8       16.11       13.43      3.23 o 
  11   6   8        0.14        2.99      2.74 o 
  12   6   8       14.91       23.38      4.48 o 
 -14   7   8        9.95       12.58      2.92 o 
 -13   7   8       12.24       13.63      3.31 o 
 -12   7   8        8.86        7.01      2.77 o 
 -11   7   8        7.80        5.31      2.72 o 
 -10   7   8        3.57        1.83      1.93 o 
  -9   7   8       23.37       17.41      2.28 o 
  -8   7   8        0.46        0.09      1.31 o 
  -7   7   8        8.88        5.11      1.24 o 
  -6   7   8       84.85       81.97      2.37 o 
  -5   7   8        0.50       -0.08      1.30 o 
  -4   7   8       68.02       74.75      3.03 o 
  -3   7   8     1941.65     1935.89     19.06 o 
  -2   7   8        1.90       -1.77      1.77 o 
  -1   7   8      672.61      685.24      7.60 o 
   0   7   8      766.94      754.29      9.09 o 
   1   7   8       32.08       28.72      1.73 o 
   2   7   8      134.23      116.31      2.79 o 
   3   7   8       63.43       57.77      1.85 o 
   4   7   8      257.90      246.77      4.71 o 
   5   7   8        8.80        6.39      1.64 o 
   6   7   8       41.50       28.86      2.89 o 
   7   7   8        0.63        3.62      2.11 o 
   8   7   8       33.95       30.60      3.30 o 
   9   7   8        0.22       -0.69      2.20 o 
  10   7   8        0.42        2.16      2.51 o 
  11   7   8        4.28        5.24      2.69 o 
 -13   8   8       41.94       50.74      3.69 o 
 -12   8   8        2.13       -0.35      2.37 o 
 -11   8   8        9.55        6.84      2.90 o 
 -10   8   8       16.68       12.63      2.63 o 
  -9   8   8        3.49       -0.84      2.00 o 
  -8   8   8      130.37      148.79      5.26 o 
  -7   8   8       29.16       29.37      2.38 o 
  -6   8   8       36.37       36.97      1.97 o 
  -5   8   8       44.07       51.42      2.34 o 
  -4   8   8       29.84       28.30      1.95 o 
  -3   8   8      114.87      112.16      3.09 o 
  -2   8   8      314.40      283.19      4.83 o 
  -1   8   8      139.47      144.96      3.75 o 
   0   8   8      252.94      240.37      5.12 o 
   1   8   8       71.12       58.09      2.97 o 
   2   8   8       16.61       13.63      2.08 o 
   3   8   8        0.00       -1.29      1.29 o 
   4   8   8       57.00       65.95      2.83 o 
   5   8   8        2.50        0.53      2.55 o 
   6   8   8       14.89       14.74      2.52 o 
   7   8   8        2.34        1.30      1.84 o 
   8   8   8       23.09       27.48      3.04 o 
   9   8   8        2.87        2.49      2.61 o 
  10   8   8       39.76       49.30      4.31 o 
 -12   9   8        0.38       -1.03      2.80 o 
 -11   9   8        5.33        1.10      2.84 o 
 -10   9   8        2.54       -0.86      2.32 o 
  -9   9   8        1.06       -2.36      2.36 o 
  -8   9   8        8.42        7.24      2.47 o 
  -7   9   8       34.68       30.17      2.54 o 
  -6   9   8       21.48       21.71      2.19 o 
  -5   9   8        0.78       -0.17      1.56 o 
  -4   9   8      109.47      115.06      3.24 o 
  -3   9   8       54.26       47.23      2.22 o 
  -2   9   8        4.18        4.38      1.80 o 
  -1   9   8        0.32        0.31      1.41 o 
   0   9   8      102.54       91.44      3.14 o 
   1   9   8        7.89        1.27      1.70 o 
   2   9   8       26.42       25.46      2.34 o 
   3   9   8       57.37       57.85      3.96 o 
   4   9   8       43.43       45.07      3.31 o 
   5   9   8        3.03       -0.03      2.21 o 
   6   9   8       28.02       34.28      3.04 o 
   7   9   8        3.69        1.87      2.41 o 
   8   9   8        4.19        2.59      3.08 o 
   9   9   8       14.55       12.10      7.31 o 
 -10  10   8       26.93       28.67      3.65 o 
  -9  10   8        0.03       -0.97      2.52 o 
  -8  10   8       58.66       83.42      3.91 o 
  -7  10   8        0.20       -2.07      2.07 o 
  -6  10   8       47.02       59.84      2.92 o 
  -5  10   8        5.51        6.44      2.17 o 
  -4  10   8      107.95      122.97      3.55 o 
  -3  10   8       25.76       20.63      1.94 o 
  -2  10   8       32.21       32.97      2.29 o 
  -1  10   8       17.49       19.13      2.11 o 
   0  10   8       35.49       39.05      2.41 o 
   1  10   8        0.17        1.18      1.78 o 
   2  10   8       26.10       30.77      2.51 o 
   3  10   8        0.07        1.87      2.01 o 
   4  10   8      110.28      118.13      5.43 o 
   5  10   8        0.05        3.24      2.51 o 
   6  10   8        5.90        4.08      2.97 o 
   7  10   8        6.99       12.10      3.87 o 
  -7  11   8        3.20        3.15      2.32 o 
  -6  11   8       14.57        9.92      2.38 o 
  -5  11   8        0.47       -0.36      1.78 o 
  -4  11   8        0.00       -1.61      1.61 o 
  -3  11   8        4.22        3.88      1.62 o 
  -2  11   8       24.35       21.76      2.17 o 
  -1  11   8        1.61        6.16      1.86 o 
   0  11   8       60.34       71.30      3.13 o 
   1  11   8        0.88       -0.56      1.97 o 
   2  11   8       10.65       15.89      2.57 o 
   3  11   8        9.27        9.98      2.51 o 
   4  11   8       20.14       22.58      2.68 o 
 -17   0   9       11.79        8.18      5.93 o 
 -15   0   9        2.98        1.03      4.12 o 
 -13   0   9        5.66        9.17      4.15 o 
 -11   0   9      489.25      481.32     11.17 o 
  -9   0   9        0.75       -0.82      1.40 o 
  -7   0   9       44.80       51.84      2.90 o 
  -5   0   9      465.93      502.61      7.17 o 
  -3   0   9      361.48      446.67      6.32 o 
  -1   0   9      471.32      542.98      9.57 o 
   1   0   9      459.45      475.45      7.41 o 
   3   0   9     4233.46     4238.89     50.94 o 
   5   0   9      131.80      130.94      3.63 o 
   7   0   9       19.06       20.33      2.54 o 
   9   0   9      113.18      137.97      6.74 o 
  11   0   9       48.93       60.53      8.30 o 
  13   0   9        9.24       22.42      5.66 o 
 -17   1   9        2.59        2.73      3.29 o 
 -16   1   9       18.16       25.95      4.23 o 
 -15   1   9        4.35        8.84      3.39 o 
 -14   1   9       83.61      106.88      5.71 o 
 -13   1   9        0.34       -0.60      2.47 o 
 -12   1   9       80.34       77.67      3.69 o 
 -11   1   9       73.79       75.39      3.10 o 
 -10   1   9       67.72       71.26      2.76 o 
  -9   1   9        8.98        6.22      1.07 o 
  -8   1   9      357.45      320.98      4.73 o 
  -7   1   9      167.13      151.67      2.92 o 
  -6   1   9       72.65       86.61      2.13 o 
  -5   1   9      781.17      864.36      8.14 o 
  -4   1   9      414.33      440.16      4.64 o 
  -3   1   9      352.00      350.02      3.92 o 
  -2   1   9     1575.27     1676.85     13.05 o 
  -1   1   9      717.36      759.08      6.94 o 
   0   1   9      765.68      781.97      7.95 o 
   1   1   9      136.01      162.17      2.78 o 
   2   1   9      246.56      272.40      4.24 o 
   3   1   9       54.26       52.21      2.20 o 
   4   1   9        7.46        0.13      0.75 o 
   5   1   9        2.52        2.77      0.91 o 
   6   1   9       15.16       10.10      1.46 o 
   7   1   9      248.46      242.72      4.56 o 
   8   1   9       68.84       64.01      2.84 o 
   9   1   9        4.43        5.47      1.89 o 
  10   1   9       12.76       14.43      3.48 o 
  11   1   9        1.06        1.11      2.88 o 
  12   1   9       30.25       37.68      4.31 o 
  13   1   9        0.42        2.08      3.28 o 
  14   1   9       49.87       51.88      5.24 o 
 -17   2   9        3.40        0.82      3.43 o 
 -16   2   9        0.39       -2.49      3.05 o 
 -15   2   9        9.01        6.16      3.14 o 
 -14   2   9       12.08       15.66      3.44 o 
 -13   2   9        3.09        1.83      2.59 o 
 -12   2   9      137.56      159.97      5.02 o 
 -11   2   9        9.97        7.95      1.99 o 
 -10   2   9       17.62       11.03      1.71 o 
  -9   2   9       10.24       12.39      1.62 o 
  -8   2   9      217.36      240.93      3.76 o 
  -7   2   9       18.45       20.53      1.29 o 
  -6   2   9      203.10      243.41      3.32 o 
  -5   2   9       16.65       10.47      1.22 o 
  -4   2   9      539.73      534.03      5.13 o 
  -3   2   9      154.34      223.22      2.68 o 
  -2   2   9     1246.26     1333.82     10.83 o 
  -1   2   9      898.06     1020.54     10.83 o 
   0   2   9      700.11      890.37      8.17 o 
   1   2   9      286.30      369.54      4.50 o 
   2   2   9       18.51       13.35      1.15 o 
   3   2   9      403.11      411.64      5.22 o 
   4   2   9       84.40       86.30      2.40 o 
   5   2   9      369.13      380.41      5.67 o 
   6   2   9        7.42        3.82      1.35 o 
   7   2   9      103.13      112.06      4.35 o 
   8   2   9       21.46       22.64      2.27 o 
   9   2   9       37.43       38.44      3.10 o 
  10   2   9       40.88       51.25      3.81 o 
  11   2   9       14.87       19.04      3.63 o 
  12   2   9       48.58       43.91      4.39 o 
  13   2   9        0.40        2.49      3.36 o 
  14   2   9        2.41        8.47      4.70 o 
 -17   3   9       42.90       51.99      6.06 o 
 -16   3   9        4.34        2.24      3.67 o 
 -15   3   9       13.00       17.09      4.02 o 
 -14   3   9       77.66       73.17      5.05 o 
 -13   3   9      241.53      252.14      6.14 o 
 -12   3   9      136.01      133.84      4.18 o 
 -11   3   9        8.95        6.42      2.00 o 
 -10   3   9       16.17        7.31      1.86 o 
  -9   3   9        6.76        5.07      1.41 o 
  -8   3   9      113.88      116.18      2.49 o 
  -7   3   9       65.21       68.93      1.84 o 
  -6   3   9      452.53      439.22      4.99 o 
  -5   3   9       52.41       42.66      1.61 o 
  -4   3   9      310.87      297.51      3.56 o 
  -3   3   9       72.21       54.52      1.48 o 
  -2   3   9      304.63      239.06      2.96 o 
  -1   3   9       11.12        6.02      0.96 o 
   0   3   9     1383.79     1322.17     10.98 o 
   1   3   9      654.04      792.68      7.86 o 
   2   3   9      308.74      324.79      4.48 o 
   3   3   9      183.55      172.95      4.07 o 
   4   3   9        0.09       -0.19      0.97 o 
   5   3   9        0.40        3.32      1.14 o 
   6   3   9       33.93       27.90      2.40 o 
   7   3   9       15.24       12.13      1.89 o 
   8   3   9        2.82        0.57      1.61 o 
   9   3   9       48.30       49.67      2.80 o 
  10   3   9        5.20        8.65      2.78 o 
  11   3   9        0.06       -0.04      3.12 o 
  12   3   9       39.85       43.30      6.87 o 
  13   3   9        2.86        2.66      4.09 o 
 -16   4   9       12.39       17.72      6.65 o 
 -15   4   9       61.38       54.35      5.66 o 
 -14   4   9       61.24       67.94      4.94 o 
 -13   4   9       21.99       21.96      3.27 o 
 -12   4   9        2.39        8.33      2.38 o 
 -11   4   9      299.30      312.35      6.00 o 
 -10   4   9       81.67       79.85      3.00 o 
  -9   4   9        2.61        0.57      1.49 o 
  -8   4   9       19.97       14.29      1.39 o 
  -7   4   9       19.50       33.77      1.47 o 
  -6   4   9        0.08       -0.84      0.84 o 
  -5   4   9       12.61        4.76      0.85 o 
  -4   4   9        0.62       -0.56      0.67 o 
  -3   4   9       53.19       79.48      1.81 o 
  -2   4   9        4.46        1.54      0.70 o 
  -1   4   9       29.41       28.43      1.31 o 
   0   4   9        2.02        6.19      0.98 o 
   1   4   9        0.58        1.13      0.77 o 
   2   4   9      142.94      154.17      2.89 o 
   3   4   9       79.67       81.65      2.16 o 
   4   4   9       15.03        9.09      1.33 o 
   5   4   9      492.01      503.84      6.66 o 
   6   4   9      105.72      100.06      3.36 o 
   7   4   9      261.00      260.04      5.59 o 
   8   4   9       91.16       87.20      3.44 o 
   9   4   9       97.57      102.87      3.85 o 
  10   4   9        0.05        3.51      2.69 o 
  11   4   9        1.09        5.96      3.29 o 
  12   4   9        0.67        5.83      4.83 o 
  13   4   9        0.25       -4.01      4.68 o 
 -16   5   9        0.92       -1.05      4.04 o 
 -15   5   9       30.54       32.78      4.38 o 
 -14   5   9       10.57        9.07      3.05 o 
 -13   5   9        1.54        3.93      2.51 o 
 -12   5   9        0.08       -1.93      2.00 o 
 -11   5   9       13.98       12.95      2.40 o 
 -10   5   9        1.37       -1.84      1.84 o 
  -9   5   9       39.41       29.53      2.38 o 
  -8   5   9      108.84       96.69      2.85 o 
  -7   5   9       18.74       16.08      1.27 o 
  -6   5   9      121.41      107.53      2.25 o 
  -5   5   9        0.00       -0.82      0.82 o 
  -4   5   9        0.05       -0.74      0.74 o 
  -3   5   9       26.03       42.43      1.32 o 
  -2   5   9      346.09      356.96      4.34 o 
  -1   5   9       52.18       62.52      1.73 o 
   0   5   9      505.10      489.61      5.20 o 
   1   5   9        9.45        7.90      1.00 o 
   2   5   9       10.03        7.33      0.98 o 
   3   5   9     1092.68     1119.55     12.45 o 
   4   5   9        6.77        0.84      1.43 o 
   5   5   9       23.17       20.21      1.86 o 
   6   5   9      225.03      216.83      5.49 o 
   7   5   9      244.12      230.77      5.85 o 
   8   5   9        1.12       -0.71      2.04 o 
   9   5   9        7.75        4.71      2.39 o 
  10   5   9       68.11       71.29      4.02 o 
  11   5   9       19.66       18.66      3.55 o 
  12   5   9        3.52       12.42      4.94 o 
 -15   6   9        0.00       -3.01      3.01 o 
 -14   6   9        2.46        0.55      2.76 o 
 -13   6   9        0.27       -1.78      2.39 o 
 -12   6   9        2.78        1.28      2.23 o 
 -11   6   9        7.26       11.55      2.33 o 
 -10   6   9        1.59       -0.55      1.96 o 
  -9   6   9       13.58       21.83      1.91 o 
  -8   6   9        2.12        1.24      1.23 o 
  -7   6   9      337.35      315.39      5.43 o 
  -6   6   9       80.38       75.66      2.55 o 
  -5   6   9      135.53      140.83      3.05 o 
  -4   6   9      108.28      106.61      2.57 o 
  -3   6   9      276.35      232.73      3.59 o 
  -2   6   9      168.38      159.24      3.57 o 
  -1   6   9      581.39      604.26      6.89 o 
   0   6   9       68.21       68.26      2.19 o 
   1   6   9        0.60       -1.23      1.23 o 
   2   6   9      459.16      470.86      5.64 o 
   3   6   9       62.50       56.47      2.09 o 
   4   6   9       58.27       54.98      2.17 o 
   5   6   9      505.12      473.58      7.03 o 
   6   6   9        1.66       -1.58      1.58 o 
   7   6   9        3.67        4.01      2.25 o 
   8   6   9        9.90       10.22      2.53 o 
   9   6   9        0.39       -1.11      2.37 o 
  10   6   9        0.00       -2.47      2.47 o 
  11   6   9       10.03        7.41      3.08 o 
  12   6   9        0.78       -0.68      3.09 o 
 -14   7   9        0.31        0.71      2.65 o 
 -13   7   9        2.20        1.75      2.52 o 
 -12   7   9        0.04       -0.08      2.11 o 
 -11   7   9        2.62       -1.69      1.69 o 
 -10   7   9       24.70       20.40      2.65 o 
  -9   7   9       23.01       16.47      2.24 o 
  -8   7   9       26.37       25.80      2.00 o 
  -7   7   9       26.13       22.30      1.72 o 
  -6   7   9      233.43      245.20      3.96 o 
  -5   7   9      150.58      150.36      3.84 o 
  -4   7   9      218.25      206.88      3.63 o 
  -3   7   9       84.65       90.08      2.67 o 
  -2   7   9        0.17       -1.38      1.38 o 
  -1   7   9       70.14       66.29      2.88 o 
   0   7   9     1093.22     1079.83     15.06 o 
   1   7   9       37.62       33.79      1.69 o 
   2   7   9      276.66      302.46      4.36 o 
   3   7   9        4.21        1.53      1.30 o 
   4   7   9      223.34      200.90      4.25 o 
   5   7   9       18.69       17.71      2.41 o 
   6   7   9        0.05       -0.70      2.11 o 
   7   7   9        6.50        5.09      2.51 o 
   8   7   9       12.27       12.54      2.27 o 
   9   7   9        6.41        5.56      2.54 o 
  10   7   9       28.72       28.15      3.30 o 
  11   7   9        3.19        6.06      3.24 o 
 -13   8   9        7.47        9.42      4.54 o 
 -12   8   9       19.39       10.59      2.73 o 
 -11   8   9       30.88       43.77      3.25 o 
 -10   8   9       23.58       22.09      2.52 o 
  -9   8   9       23.71       42.43      3.39 o 
  -8   8   9        7.45        7.52      2.24 o 
  -7   8   9        1.54       -1.50      1.78 o 
  -6   8   9        0.28       -1.39      1.39 o 
  -5   8   9        1.75        2.07      1.41 o 
  -4   8   9      312.98      304.78      5.42 o 
  -3   8   9       72.07       80.19      2.76 o 
  -2   8   9       61.46       64.70      2.52 o 
  -1   8   9      259.79      299.41      5.61 o 
   0   8   9     1747.18     1828.88     23.43 o 
   1   8   9       87.00       78.43      2.72 o 
   2   8   9      146.15      161.19      3.87 o 
   3   8   9       70.93       86.69      4.26 o 
   4   8   9       15.02       21.97      2.47 o 
   5   8   9       71.08       55.05      3.55 o 
   6   8   9       62.37       66.35      3.53 o 
   7   8   9       13.29       19.86      2.73 o 
   8   8   9       12.39       11.58      3.18 o 
   9   8   9        0.33       -0.56      2.74 o 
 -12   9   9       18.34       16.58      8.87 o 
 -11   9   9        7.53        6.62      3.06 o 
 -10   9   9        2.56       -0.04      2.75 o 
  -9   9   9        1.40       -2.62      2.62 o 
  -8   9   9       54.16       56.64      3.97 o 
  -7   9   9        6.92        2.40      2.10 o 
  -6   9   9       40.33       34.87      2.82 o 
  -5   9   9       71.42       70.99      2.96 o 
  -4   9   9        2.94       -1.56      1.56 o 
  -3   9   9       12.78       11.23      1.81 o 
  -2   9   9       22.87       24.50      2.25 o 
  -1   9   9        6.63        4.14      1.82 o 
   0   9   9       24.86       35.34      2.67 o 
   1   9   9       42.91       30.01      2.63 o 
   2   9   9       13.12        6.99      2.16 o 
   3   9   9        0.48        2.36      2.01 o 
   4   9   9       15.54       14.13      2.82 o 
   5   9   9       10.42        2.42      2.24 o 
   6   9   9       10.10        8.41      2.55 o 
   7   9   9        0.00       -2.06      2.93 o 
   8   9   9        6.15        1.83      3.26 o 
 -10  10   9       10.27       14.20      4.58 o 
  -9  10   9        3.12        2.13      2.75 o 
  -8  10   9        0.45       -0.15      2.50 o 
  -7  10   9        0.47       -1.88      2.14 o 
  -6  10   9        7.07        5.19      2.17 o 
  -5  10   9        6.81        7.01      1.95 o 
  -4  10   9        1.87        2.42      1.78 o 
  -3  10   9        4.78        3.74      1.70 o 
  -2  10   9        0.34        1.43      1.74 o 
  -1  10   9        0.57        0.97      1.67 o 
   0  10   9        8.46       12.69      2.05 o 
   1  10   9      152.91      161.75      4.92 o 
   2  10   9       26.62       32.37      2.95 o 
   3  10   9      308.27      369.61     14.99 o 
   4  10   9        7.26       11.82      3.27 o 
   5  10   9       38.23       44.87      3.72 o 
   6  10   9        1.46        0.72      2.77 o 
  -7  11   9       10.69        5.13      2.64 o 
  -6  11   9       27.62       36.10      3.12 o 
  -5  11   9       25.37       31.97      2.86 o 
  -4  11   9        8.15        8.02      2.01 o 
  -3  11   9       51.98       60.08      3.30 o 
  -2  11   9        0.20       -1.85      1.85 o 
  -1  11   9       35.13       44.99      2.83 o 
   0  11   9        0.80        0.22      1.92 o 
   1  11   9        2.75        0.84      1.93 o 
   2  11   9        2.19        0.62      2.89 o 
   3  11   9        5.20        6.99      3.05 o 
 -16   0  10       75.14       83.21      8.20 o 
 -14   0  10       36.82       44.69      6.16 o 
 -12   0  10       62.13       84.12      6.63 o 
 -10   0  10      161.61      158.76      6.74 o 
  -8   0  10      214.00      218.77      5.68 o 
  -6   0  10      121.17      160.96      4.25 o 
  -4   0  10      470.27      536.93      8.05 o 
  -2   0  10       12.66       47.72      2.33 o 
   0   0  10     2314.49     2243.23     26.73 o 
   2   0  10     1217.48     1409.43     19.01 o 
   4   0  10     1090.51     1194.29     18.20 o 
   6   0  10       53.72       50.43      3.25 o 
   8   0  10       38.34       39.67      3.54 o 
  10   0  10        9.84        2.53      3.92 o 
  12   0  10        2.80        5.62      5.27 o 
 -17   1  10       15.52       16.61      4.76 o 
 -16   1  10        1.05       -3.66      3.83 o 
 -15   1  10        0.09        0.44      3.15 o 
 -14   1  10       40.29       45.75      4.33 o 
 -13   1  10        0.10        0.15      2.73 o 
 -12   1  10       55.63       59.69      4.49 o 
 -11   1  10        1.79        0.43      1.91 o 
 -10   1  10      202.27      196.69      4.65 o 
  -9   1  10      114.87      100.51      3.10 o 
  -8   1  10      117.06      108.90      2.75 o 
  -7   1  10      656.67      705.51      7.76 o 
  -6   1  10       61.76       56.64      1.87 o 
  -5   1  10      451.21      429.82      4.80 o 
  -4   1  10      249.66      262.86      3.59 o 
  -3   1  10        3.33       -0.55      0.75 o 
  -2   1  10       10.36        5.22      1.08 o 
  -1   1  10       25.87       36.16      1.48 o 
   0   1  10      117.94      146.59      2.70 o 
   1   1  10        0.20       -0.20      0.82 o 
   2   1  10      121.95      124.38      2.95 o 
   3   1  10       97.21       66.82      2.21 o 
   4   1  10      536.48      524.44      6.66 o 
   5   1  10      137.28      154.23      3.60 o 
   6   1  10        9.44        8.86      1.58 o 
   7   1  10      352.18      381.49      6.41 o 
   8   1  10        0.96       -0.37      1.60 o 
   9   1  10       78.57       83.44      4.33 o 
  10   1  10        1.02        0.82      2.74 o 
  11   1  10       37.27       49.66      4.38 o 
  12   1  10        0.29        0.54      3.37 o 
  13   1  10       15.64       17.46      4.07 o 
 -17   2  10        2.45       -3.54      3.54 o 
 -16   2  10        5.84        2.41      3.39 o 
 -15   2  10        0.26       -2.06      3.12 o 
 -14   2  10       12.68        5.45      2.94 o 
 -13   2  10      341.11      364.11      8.52 o 
 -12   2  10      223.84      242.06      6.29 o 
 -11   2  10       20.83       23.24      2.53 o 
 -10   2  10       41.53       38.96      2.52 o 
  -9   2  10       21.67       14.72      1.80 o 
  -8   2  10      282.80      316.70      4.73 o 
  -7   2  10      116.60      122.02      2.58 o 
  -6   2  10      124.14      153.23      2.79 o 
  -5   2  10      547.37      552.85      5.72 o 
  -4   2  10      374.68      529.65      5.02 o 
  -3   2  10       64.60       69.93      2.20 o 
  -2   2  10      693.91      672.34      6.32 o 
  -1   2  10      286.94      321.98      3.94 o 
   0   2  10      405.28      375.94      5.93 o 
   1   2  10      247.79      283.94      3.98 o 
   2   2  10      898.73      924.88      9.83 o 
   3   2  10        6.04       -0.72      0.90 o 
   4   2  10       32.24       38.61      1.86 o 
   5   2  10       22.60       34.32      2.23 o 
   6   2  10        4.36        0.17      1.29 o 
   7   2  10        2.02       -1.17      1.59 o 
   8   2  10       15.74       11.52      2.25 o 
   9   2  10        0.48       -0.87      2.11 o 
  10   2  10        0.02       -1.76      2.41 o 
  11   2  10        1.56        3.13      3.15 o 
  12   2  10        3.94        3.50      3.37 o 
  13   2  10        4.49       10.60      4.17 o 
 -17   3  10        0.39        2.67      4.28 o 
 -16   3  10       11.72       15.91      4.22 o 
 -15   3  10        0.00       -3.63      3.63 o 
 -14   3  10       67.32       66.92      4.68 o 
 -13   3  10       55.49       66.42      3.70 o 
 -12   3  10      669.75      656.87     10.34 o 
 -11   3  10      157.37      136.63      5.27 o 
 -10   3  10        8.38       14.94      2.17 o 
  -9   3  10      489.94      511.09      7.29 o 
  -8   3  10       14.03       22.34      1.55 o 
  -7   3  10       51.78       63.92      1.88 o 
  -6   3  10       99.99      131.15      2.61 o 
  -5   3  10       76.89       89.98      2.11 o 
  -4   3  10       16.79       11.61      1.12 o 
  -3   3  10      146.79      170.40      2.73 o 
  -2   3  10      138.35      159.54      2.78 o 
  -1   3  10       30.91       42.58      1.60 o 
   0   3  10       78.18       80.15      2.12 o 
   1   3  10     1427.84     1368.35     12.50 o 
   2   3  10       96.93      107.75      2.58 o 
   3   3  10      249.69      221.71      3.59 o 
   4   3  10      132.96      123.38      2.95 o 
   5   3  10      197.48      213.88      5.03 o 
   6   3  10      220.12      231.89      5.45 o 
   7   3  10       82.14       81.70      3.32 o 
   8   3  10       11.28       11.70      2.07 o 
   9   3  10      210.39      227.94      6.03 o 
  10   3  10       14.68       13.27      3.21 o 
  11   3  10       58.29       58.78      5.17 o 
  12   3  10        7.55        8.70      4.54 o 
  13   3  10        0.06        4.98      5.00 o 
 -16   4  10        4.24       -0.01      4.03 o 
 -15   4  10        1.34        0.60      4.92 o 
 -14   4  10       58.44       67.21      5.05 o 
 -13   4  10       25.29       21.61      3.42 o 
 -12   4  10        0.01       -1.85      2.20 o 
 -11   4  10        0.92        3.44      2.11 o 
 -10   4  10       23.02       12.96      2.15 o 
  -9   4  10       37.98       38.59      2.22 o 
  -8   4  10       57.84       53.60      2.16 o 
  -7   4  10       56.97       50.41      1.77 o 
  -6   4  10      474.48      555.84      5.66 o 
  -5   4  10       45.13       42.29      1.51 o 
  -4   4  10        5.46        1.57      0.85 o 
  -3   4  10      255.41      256.71      4.00 o 
  -2   4  10      227.11      201.35      3.08 o 
  -1   4  10       71.85       69.91      2.16 o 
   0   4  10      408.48      412.74      6.02 o 
   1   4  10        2.09        0.01      0.94 o 
   2   4  10      891.66      910.66      9.04 o 
   3   4  10       84.91       80.47      2.33 o 
   4   4  10      577.30      610.39      8.76 o 
   5   4  10       25.70       20.01      2.31 o 
   6   4  10      210.19      229.60      5.91 o 
   7   4  10        2.91       -0.88      1.95 o 
   8   4  10        1.24       -1.18      1.90 o 
   9   4  10       18.61       19.53      2.88 o 
  10   4  10       20.12       21.97      3.52 o 
  11   4  10        8.88        6.92      4.16 o 
  12   4  10        4.39        2.33      5.00 o 
 -16   5  10        9.84       10.43      6.09 o 
 -15   5  10      120.22      126.36      7.00 o 
 -14   5  10        8.41       16.41      3.62 o 
 -13   5  10       18.29        8.82      2.80 o 
 -12   5  10        0.16        2.00      2.34 o 
 -11   5  10        6.23        3.56      2.19 o 
 -10   5  10       16.93       14.29      2.33 o 
  -9   5  10      271.68      282.44      5.62 o 
  -8   5  10        3.15        2.54      1.46 o 
  -7   5  10        0.75        1.53      1.24 o 
  -6   5  10        6.62        6.20      1.13 o 
  -5   5  10       44.11       40.23      1.57 o 
  -4   5  10       47.10       47.55      1.57 o 
  -3   5  10       25.92       16.78      1.12 o 
  -2   5  10        1.38        2.37      0.85 o 
  -1   5  10       69.80       72.86      2.06 o 
   0   5  10       12.56       10.62      1.16 o 
   1   5  10       66.11       66.41      1.94 o 
   2   5  10      236.81      244.23      3.89 o 
   3   5  10     1125.51     1123.04     12.03 o 
   4   5  10       25.32       29.52      2.15 o 
   5   5  10      458.42      482.99      9.23 o 
   6   5  10        4.45        2.03      2.08 o 
   7   5  10        6.72        3.67      2.20 o 
   8   5  10        8.25       -0.63      2.21 o 
   9   5  10        1.51       -1.50      2.30 o 
  10   5  10       30.11       25.68      3.75 o 
  11   5  10       20.31       18.56      3.57 o 
  12   5  10        9.82       13.40      4.67 o 
 -15   6  10        0.04       -0.93      3.52 o 
 -14   6  10        8.26        8.54      3.22 o 
 -13   6  10        2.30        1.34      2.54 o 
 -12   6  10        0.55       -1.89      2.23 o 
 -11   6  10       34.85       28.54      2.85 o 
 -10   6  10        0.16        1.75      2.02 o 
  -9   6  10       44.09       49.45      2.50 o 
  -8   6  10       36.71       27.15      1.91 o 
  -7   6  10        0.09        1.71      1.26 o 
  -6   6  10      170.17      170.85      3.83 o 
  -5   6  10        8.60       11.96      1.55 o 
  -4   6  10      235.01      238.45      3.97 o 
  -3   6  10       54.26       62.59      2.07 o 
  -2   6  10      318.91      313.27      4.43 o 
  -1   6  10      712.13      715.22      8.05 o 
   0   6  10      607.05      578.04      7.22 o 
   1   6  10       65.70       80.11      2.53 o 
   2   6  10      195.44      206.31      3.96 o 
   3   6  10      525.57      556.48      7.66 o 
   4   6  10       11.18       15.97      1.98 o 
   5   6  10        1.87        3.13      1.70 o 
   6   6  10       65.59       58.19      3.41 o 
   7   6  10       42.67       39.51      3.08 o 
   8   6  10        5.12       -1.23      2.31 o 
   9   6  10        5.77        7.03      2.56 o 
  10   6  10       10.05        9.59      2.92 o 
  11   6  10        4.27        5.21      3.03 o 
 -14   7  10        0.00       -0.60      2.69 o 
 -13   7  10        2.41       -0.30      2.66 o 
 -12   7  10        4.66        9.47      2.78 o 
 -11   7  10       34.10       32.12      3.22 o 
 -10   7  10        0.21       -2.08      2.08 o 
  -9   7  10       59.07       62.42      3.17 o 
  -8   7  10        5.31        5.62      1.98 o 
  -7   7  10        0.01       -0.42      1.45 o 
  -6   7  10        0.54       -1.33      1.33 o 
  -5   7  10        0.06       -0.61      1.29 o 
  -4   7  10      125.59      122.34      2.84 o 
  -3   7  10      294.68      264.19      4.06 o 
  -2   7  10       30.74       34.40      1.77 o 
  -1   7  10       71.78       63.93      2.16 o 
   0   7  10      468.91      472.91      7.72 o 
   1   7  10        6.27        7.39      1.48 o 
   2   7  10       45.35       57.14      2.36 o 
   3   7  10       74.05       90.86      2.93 o 
   4   7  10        0.56       -2.50      2.50 o 
   5   7  10        0.17       -1.24      2.02 o 
   6   7  10        1.61       -0.04      2.20 o 
   7   7  10       17.53       32.62      3.27 o 
   8   7  10        3.48        5.09      2.32 o 
   9   7  10       23.88       24.93      2.86 o 
  10   7  10        0.05        2.64      2.40 o 
 -13   8  10        7.55        7.53      3.24 o 
 -12   8  10        7.03        2.41      2.60 o 
 -11   8  10       18.52       18.59      2.90 o 
 -10   8  10       10.87       12.24      2.48 o 
  -9   8  10        0.07       -1.74      1.74 o 
  -8   8  10        8.01       12.12      2.61 o 
  -7   8  10        0.97       -0.09      1.94 o 
  -6   8  10       30.52       34.05      2.48 o 
  -5   8  10       11.48       11.74      1.75 o 
  -4   8  10       47.98       49.42      2.31 o 
  -3   8  10        0.10       -1.26      1.34 o 
  -2   8  10        1.41        1.44      1.50 o 
  -1   8  10       57.68       72.23      2.49 o 
   0   8  10      228.61      236.96      4.70 o 
   1   8  10        2.04        2.74      1.66 o 
   2   8  10       52.75       48.66      2.71 o 
   3   8  10       21.34       26.98      2.85 o 
   4   8  10        9.44       10.14      2.78 o 
   5   8  10       20.97       19.25      2.24 o 
   6   8  10        0.89       -0.16      2.18 o 
   7   8  10        1.34        0.04      2.20 o 
   8   8  10        9.81       11.43      2.90 o 
   9   8  10       11.79        4.92      3.36 o 
 -11   9  10       22.04       28.47      3.85 o 
 -10   9  10       20.31       25.87      3.95 o 
  -9   9  10        9.01        9.85      2.86 o 
  -8   9  10        1.22        1.11      2.45 o 
  -7   9  10        0.24       -2.09      2.25 o 
  -6   9  10        5.39        0.93      2.05 o 
  -5   9  10       64.88       70.30      3.06 o 
  -4   9  10       12.01       15.30      2.07 o 
  -3   9  10        3.28        2.13      1.65 o 
  -2   9  10       10.10       11.02      2.06 o 
  -1   9  10       44.61       47.29      2.80 o 
   0   9  10        0.25        1.06      1.84 o 
   1   9  10        9.81       12.60      2.43 o 
   2   9  10        2.33        3.40      2.52 o 
   3   9  10       22.07       19.35      3.39 o 
   4   9  10        8.37        4.32      2.51 o 
   5   9  10       76.42       88.03      4.38 o 
   6   9  10        3.58       -1.23      2.85 o 
   7   9  10       32.85       34.31      3.97 o 
  -9  10  10        6.30        3.55      2.88 o 
  -8  10  10        1.25        0.86      2.67 o 
  -7  10  10       14.42       10.24      2.88 o 
  -6  10  10       23.39       32.22      3.81 o 
  -5  10  10       39.79       38.79      2.88 o 
  -4  10  10       18.00       16.98      2.18 o 
  -3  10  10        3.48        0.88      1.74 o 
  -2  10  10        0.18        0.45      1.83 o 
  -1  10  10       23.69       30.73      2.57 o 
   0  10  10        2.65        1.12      1.90 o 
   1  10  10        5.41       11.52      2.78 o 
   2  10  10        1.01        3.72      3.02 o 
   3  10  10       18.88       14.90      4.24 o 
   4  10  10       24.00       33.17      6.20 o 
   5  10  10        0.16       -0.76      4.80 o 
  -6  11  10       16.92       16.89      3.20 o 
  -5  11  10       16.18       17.21      2.71 o 
  -4  11  10        0.26       -2.09      2.09 o 
  -3  11  10        1.10       -2.33      2.33 o 
  -2  11  10        0.01        0.45      2.33 o 
  -1  11  10        1.17       -1.66      2.27 o 
   0  11  10       12.26       18.43      2.76 o 
   1  11  10        6.61        6.31      2.67 o 
   2  11  10        8.07        4.66      3.60 o 
 -17   0  11        2.41        1.02      5.42 o 
 -15   0  11       11.41       12.04      5.20 o 
 -13   0  11        3.16       13.62      4.63 o 
 -11   0  11       41.46       47.65      4.44 o 
  -9   0  11     1423.17     1454.77     25.16 o 
  -7   0  11      464.29      483.93      9.09 o 
  -5   0  11      131.49      152.25      4.56 o 
  -3   0  11      424.61      355.29      6.56 o 
  -1   0  11      115.04      113.28      3.50 o 
   1   0  11       44.47       55.89      2.71 o 
   3   0  11       15.53       38.58      2.75 o 
   5   0  11     1284.54     1265.71     19.64 o 
   7   0  11       43.86       41.76      3.60 o 
   9   0  11        4.83        2.37      4.18 o 
  11   0  11       66.49       73.90      7.35 o 
  13   0  11        4.19        7.40      5.16 o 
 -17   1  11       12.73        9.26      4.49 o 
 -16   1  11        9.72        6.35      3.79 o 
 -15   1  11       12.63       14.89      3.78 o 
 -14   1  11       30.05       22.47      3.80 o 
 -13   1  11       89.57       87.00      4.88 o 
 -12   1  11        7.27        3.81      2.39 o 
 -11   1  11       58.57       52.90      3.33 o 
 -10   1  11       47.27       45.47      2.79 o 
  -9   1  11      252.61      254.61      4.98 o 
  -8   1  11       90.98      110.65      3.34 o 
  -7   1  11      213.00      215.50      3.88 o 
  -6   1  11      336.57      379.17      5.02 o 
  -5   1  11      171.37      154.56      2.87 o 
  -4   1  11      105.24      148.27      3.55 o 
  -3   1  11      106.13      100.49      2.37 o 
  -2   1  11       70.77       66.66      1.95 o 
  -1   1  11        2.16        4.36      0.97 o 
   0   1  11     1544.25     1457.66     13.55 o 
   1   1  11       56.59       68.55      2.14 o 
   2   1  11      109.62      100.75      3.11 o 
   3   1  11       55.82       64.33      2.41 o 
   4   1  11        6.69       14.27      1.41 o 
   5   1  11        3.89        2.72      1.38 o 
   6   1  11      373.00      407.48      6.86 o 
   7   1  11      260.67      266.60      5.84 o 
   8   1  11        4.16        0.02      1.96 o 
   9   1  11        2.49        4.53      2.82 o 
  10   1  11        7.01        4.28      2.99 o 
  11   1  11        0.60       -0.02      2.97 o 
  12   1  11        3.92        6.03      3.47 o 
  13   1  11        2.87        7.32      3.78 o 
 -17   2  11        1.57       -1.22      3.93 o 
 -16   2  11        1.21        0.73      3.81 o 
 -15   2  11        0.83       -2.19      3.58 o 
 -14   2  11       64.98       56.95      4.53 o 
 -13   2  11        0.56       -1.45      2.64 o 
 -12   2  11       26.63       34.87      3.25 o 
 -11   2  11     1002.33      984.27     13.50 o 
 -10   2  11       40.30       43.03      3.02 o 
  -9   2  11      689.70      672.01      9.36 o 
  -8   2  11        1.04        1.07      1.21 o 
  -7   2  11       51.35       74.18      2.19 o 
  -6   2  11      136.92      144.03      3.07 o 
  -5   2  11      295.06      292.87      4.03 o 
  -4   2  11      420.64      435.05      4.82 o 
  -3   2  11       99.04       74.82      2.03 o 
  -2   2  11      586.23      664.14      6.81 o 
  -1   2  11       21.97       19.22      1.31 o 
   0   2  11        1.81        3.88      0.93 o 
   1   2  11      373.50      448.44      6.22 o 
   2   2  11      116.44      131.17      3.03 o 
   3   2  11       78.17       59.51      2.21 o 
   4   2  11       14.73       17.84      2.73 o 
   5   2  11      223.62      238.28      5.74 o 
   6   2  11        2.45        1.44      1.71 o 
   7   2  11      131.45      137.32      4.46 o 
   8   2  11        4.49        1.87      2.19 o 
   9   2  11       96.24       99.83      4.85 o 
  10   2  11       42.16       49.05      4.51 o 
  11   2  11       15.83       22.25      3.82 o 
  12   2  11        8.55       15.28      4.15 o 
 -16   3  11       10.50       16.01      4.39 o 
 -15   3  11        1.48       -0.02      3.14 o 
 -14   3  11        3.50        5.50      3.38 o 
 -13   3  11        2.37        1.09      3.22 o 
 -12   3  11      151.74      159.13      5.30 o 
 -11   3  11       44.98       52.49      3.33 o 
 -10   3  11      149.89      171.30      4.63 o 
  -9   3  11       92.29       84.85      3.27 o 
  -8   3  11       91.42       99.52      3.15 o 
  -7   3  11       73.03       78.29      2.20 o 
  -6   3  11      167.35      174.12      3.03 o 
  -5   3  11       22.70       24.07      1.37 o 
  -4   3  11       14.95       33.05      1.62 o 
  -3   3  11       94.67      123.70      2.53 o 
  -2   3  11      173.65      153.71      3.00 o 
  -1   3  11      778.83      872.76      8.84 o 
   0   3  11      542.27      535.96      6.46 o 
   1   3  11        1.21        1.53      0.99 o 
   2   3  11       56.57       48.59      1.86 o 
   3   3  11        6.67        3.84      1.28 o 
   4   3  11       40.69       57.80      3.09 o 
   5   3  11      109.26      109.78      4.06 o 
   6   3  11        0.61       -1.67      1.67 o 
   7   3  11        2.66        1.99      1.82 o 
   8   3  11       25.90       23.39      2.75 o 
   9   3  11        0.44       -1.65      2.41 o 
  10   3  11       26.65       29.16      4.03 o 
  11   3  11       22.48       21.93      4.88 o 
  12   3  11        2.87        2.56      4.13 o 
 -16   4  11       17.69       17.26      4.82 o 
 -15   4  11       34.84       36.94      4.93 o 
 -14   4  11        0.62        5.88      3.40 o 
 -13   4  11        4.49        5.96      2.91 o 
 -12   4  11       91.19       99.71      4.29 o 
 -11   4  11       14.79       14.77      2.48 o 
 -10   4  11       78.87       58.55      3.14 o 
  -9   4  11       70.53       86.92      3.34 o 
  -8   4  11       60.92       54.71      2.39 o 
  -7   4  11       75.84       92.20      2.75 o 
  -6   4  11       85.21       91.89      2.35 o 
  -5   4  11       61.62       70.54      1.94 o 
  -4   4  11      126.15      134.62      2.54 o 
  -3   4  11      290.93      248.46      3.46 o 
  -2   4  11       14.46       12.89      1.22 o 
  -1   4  11       52.59       68.71      1.89 o 
   0   4  11      123.92      163.03      2.93 o 
   1   4  11        0.04        1.26      1.02 o 
   2   4  11       89.70      106.86      3.23 o 
   3   4  11       57.61       72.26      3.11 o 
   4   4  11      186.64      177.12      5.14 o 
   5   4  11       15.05       11.35      2.40 o 
   6   4  11      476.86      509.59      9.35 o 
   7   4  11        2.81        1.87      2.14 o 
   8   4  11        3.99        5.94      2.30 o 
   9   4  11       38.18       38.97      4.38 o 
  10   4  11       77.19       76.59      5.51 o 
  11   4  11        0.01       -4.48      4.48 o 
  12   4  11        1.19        2.56      4.85 o 
 -15   5  11        0.26        1.29      4.32 o 
 -14   5  11        6.30       12.97      3.62 o 
 -13   5  11        2.22        1.17      2.85 o 
 -12   5  11       18.40       17.01      2.92 o 
 -11   5  11        7.74        6.66      2.25 o 
 -10   5  11        0.81       -1.96      1.96 o 
  -9   5  11       32.18       34.45      2.71 o 
  -8   5  11       20.18       12.82      2.06 o 
  -7   5  11       25.90       25.90      1.80 o 
  -6   5  11       70.35       72.86      2.36 o 
  -5   5  11        0.06        0.95      1.08 o 
  -4   5  11      208.52      212.69      3.77 o 
  -3   5  11       72.08       80.97      2.07 o 
  -2   5  11       87.58       84.57      2.07 o 
  -1   5  11       32.43       39.23      1.64 o 
   0   5  11       71.65       75.14      2.11 o 
   1   5  11      138.33      134.55      2.99 o 
   2   5  11     1198.70     1210.74     13.43 o 
   3   5  11        1.41        2.22      1.62 o 
   4   5  11       51.46       38.82      3.61 o 
   5   5  11      176.46      193.78      5.78 o 
   6   5  11       87.37       89.36      4.72 o 
   7   5  11        9.04        3.88      2.63 o 
   8   5  11      122.83      117.64      5.13 o 
   9   5  11        0.04       -2.76      2.76 o 
  10   5  11        4.39        2.24      3.37 o 
  11   5  11        0.65       -1.06      3.84 o 
 -15   6  11        0.90        0.78      4.55 o 
 -14   6  11        1.19       -0.98      3.33 o 
 -13   6  11       12.49       15.75      2.96 o 
 -12   6  11       28.75       18.44      3.70 o 
 -11   6  11        0.16        2.67      2.21 o 
 -10   6  11        0.25       -1.98      1.98 o 
  -9   6  11        7.59       10.29      2.21 o 
  -8   6  11        3.39        0.91      1.48 o 
  -7   6  11       23.63       29.79      1.91 o 
  -6   6  11       87.27       80.12      2.44 o 
  -5   6  11       89.40       81.58      2.99 o 
  -4   6  11       32.29       33.70      2.07 o 
  -3   6  11      119.77       93.42      2.61 o 
  -2   6  11      120.01      136.20      3.15 o 
  -1   6  11       31.15       24.10      1.76 o 
   0   6  11        1.28        0.12      1.51 o 
   1   6  11        0.08        1.80      1.69 o 
   2   6  11        6.35        5.95      1.96 o 
   3   6  11      352.34      394.75      6.39 o 
   4   6  11        2.57        3.37      1.80 o 
   5   6  11        2.67        2.98      2.26 o 
   6   6  11       52.70       40.13      3.32 o 
   7   6  11      166.83      148.14      5.48 o 
   8   6  11       18.97       13.91      3.53 o 
   9   6  11       10.14       14.62      3.10 o 
  10   6  11        3.95        2.12      3.25 o 
 -14   7  11        0.62       -3.03      3.73 o 
 -13   7  11        2.55        2.45      2.68 o 
 -12   7  11        0.06       -1.11      2.19 o 
 -11   7  11       27.40       38.12      3.16 o 
 -10   7  11        4.83        3.39      2.37 o 
  -9   7  11        2.78       -1.97      1.97 o 
  -8   7  11        2.70        0.88      1.95 o 
  -7   7  11        7.58        7.90      2.10 o 
  -6   7  11        0.11       -0.63      1.57 o 
  -5   7  11        2.55        2.03      1.51 o 
  -4   7  11      248.27      266.04      5.14 o 
  -3   7  11       94.45      100.05      2.93 o 
  -2   7  11      109.27      104.79      2.98 o 
  -1   7  11       57.83       62.28      2.55 o 
   0   7  11       15.39       12.69      1.85 o 
   1   7  11      167.58      194.02      4.18 o 
   2   7  11       72.29       80.38      3.26 o 
   3   7  11      248.93      237.48      6.60 o 
   4   7  11       22.21       26.81      3.06 o 
   5   7  11      106.19      119.76      5.06 o 
   6   7  11        0.49        3.82      2.66 o 
   7   7  11       18.28       21.52      3.49 o 
   8   7  11        4.18        0.07      2.43 o 
   9   7  11        0.50       -2.18      2.18 o 
 -12   8  11       34.92       30.91      3.51 o 
 -11   8  11       11.60       22.86      4.31 o 
 -10   8  11        0.10        0.64      2.26 o 
  -9   8  11       67.38       78.85      4.03 o 
  -8   8  11        0.11        2.78      1.91 o 
  -7   8  11       70.15       72.95      4.11 o 
  -6   8  11       14.49       14.45      2.39 o 
  -5   8  11        0.93        2.33      1.83 o 
  -4   8  11        0.68       -0.43      1.63 o 
  -3   8  11       48.67       39.18      3.22 o 
  -2   8  11       34.43       34.74      2.33 o 
  -1   8  11       28.79       26.40      1.97 o 
   0   8  11        6.17       12.02      1.91 o 
   1   8  11       36.38       36.26      2.68 o 
   2   8  11       89.89       86.86      4.04 o 
   3   8  11       33.40       35.47      2.66 o 
   4   8  11        2.24       -0.37      2.15 o 
   5   8  11        2.31        1.87      2.44 o 
   6   8  11       10.85       15.78      2.97 o 
   7   8  11        7.16        4.35      2.75 o 
   8   8  11        0.10       -0.43      2.98 o 
 -11   9  11        7.58        7.23      3.81 o 
 -10   9  11       17.83       18.29      3.80 o 
  -9   9  11        3.86        3.97      3.22 o 
  -8   9  11       14.77       23.14      3.16 o 
  -7   9  11        5.21        6.06      2.62 o 
  -6   9  11        0.45       -1.73      2.35 o 
  -5   9  11        7.64        8.50      2.29 o 
  -4   9  11       28.66       37.51      3.51 o 
  -3   9  11        0.10       -1.67      1.67 o 
  -2   9  11        2.20        1.07      1.93 o 
  -1   9  11       25.76       20.09      2.43 o 
   0   9  11       85.56       76.94      3.84 o 
   1   9  11        1.62        0.28      2.43 o 
   2   9  11       47.05       43.80      4.72 o 
   3   9  11      255.56      271.55      7.68 o 
   4   9  11       67.87       79.45      4.74 o 
   5   9  11       68.01       74.91      5.05 o 
   6   9  11       33.32       45.93      4.61 o 
  -8  10  11       17.18       19.19      3.27 o 
  -7  10  11       14.79       11.54      3.00 o 
  -6  10  11        9.75        5.35      2.67 o 
  -5  10  11        5.52        1.40      2.54 o 
  -4  10  11        4.26       -0.60      2.14 o 
  -3  10  11        1.30        0.88      2.39 o 
  -2  10  11       18.17       15.50      2.80 o 
  -1  10  11        0.01       -0.37      2.25 o 
   0  10  11        1.85        2.05      2.43 o 
   1  10  11        3.01       -1.00      2.89 o 
   2  10  11        5.34        3.10      4.56 o 
   3  10  11      109.56      135.01      7.65 o 
   4  10  11        0.30        2.31      4.25 o 
  -4  11  11        9.07        8.23      3.08 o 
  -3  11  11       17.89       20.11      3.45 o 
  -2  11  11        6.03        5.20      2.62 o 
  -1  11  11       49.80       54.31      4.18 o 
   0  11  11       14.29       11.69      3.37 o 
 -16   0  12        6.58        5.61      5.40 o 
 -14   0  12       13.06       12.77      5.07 o 
 -12   0  12        4.95        6.64      4.34 o 
 -10   0  12      194.46      221.52     10.10 o 
  -8   0  12      434.29      395.28      8.56 o 
  -6   0  12     1619.68     1593.26     20.63 o 
  -4   0  12      232.63      182.49      5.10 o 
  -2   0  12       86.97       67.62      3.16 o 
   0   0  12      136.64      113.72      3.95 o 
   2   0  12      527.41      476.15      9.37 o 
   4   0  12      125.18      128.89      4.89 o 
   6   0  12        7.61       11.01      6.80 o 
   8   0  12       49.97       40.18      5.57 o 
  10   0  12       99.73       95.55      7.89 o 
  12   0  12        0.89        3.12      4.76 o 
 -17   1  12        1.75       -0.18      4.18 o 
 -16   1  12        1.48       -0.07      3.65 o 
 -15   1  12        2.93       -3.17      3.17 o 
 -14   1  12       10.13       11.31      4.75 o 
 -13   1  12       18.11       18.74      3.42 o 
 -12   1  12       14.95       23.32      3.45 o 
 -11   1  12        9.87        5.57      2.47 o 
 -10   1  12      105.64      106.87      4.20 o 
  -9   1  12      221.21      244.68      5.23 o 
  -8   1  12        0.23        2.64      1.58 o 
  -7   1  12        2.32        1.41      1.22 o 
  -6   1  12      175.16      196.42      3.59 o 
  -5   1  12      532.01      666.41      7.06 o 
  -4   1  12        0.02       -1.00      1.00 o 
  -3   1  12      278.99      243.24      4.08 o 
  -2   1  12      246.14      231.62      3.84 o 
  -1   1  12      312.26      333.32      4.70 o 
   0   1  12        6.78        9.29      1.33 o 
   1   1  12        3.68        5.25      1.11 o 
   2   1  12       24.54       24.70      1.87 o 
   3   1  12      196.55      256.54      4.87 o 
   4   1  12       70.02       73.15      3.58 o 
   5   1  12       71.57       73.82      2.95 o 
   6   1  12       19.82       15.18      2.51 o 
   7   1  12        4.14       -1.05      1.93 o 
   8   1  12       25.80       32.16      3.26 o 
   9   1  12        1.94        0.19      2.87 o 
  10   1  12       41.08       49.14      4.53 o 
  11   1  12       15.37       13.32      3.73 o 
  12   1  12        1.77        4.49      3.43 o 
 -16   2  12        3.64        7.53      4.52 o 
 -15   2  12        2.27       -1.20      3.59 o 
 -14   2  12        7.48       10.27      3.27 o 
 -13   2  12       12.88       19.26      3.49 o 
 -12   2  12       24.35       31.54      3.48 o 
 -11   2  12       27.73       27.81      3.05 o 
 -10   2  12       30.97       47.35      3.35 o 
  -9   2  12     1029.83     1039.81     13.06 o 
  -8   2  12      818.46      760.67     10.25 o 
  -7   2  12        8.87        2.28      1.22 o 
  -6   2  12        0.29        2.60      1.13 o 
  -5   2  12       19.88       10.89      1.27 o 
  -4   2  12       40.03       64.38      1.95 o 
  -3   2  12        1.07       -0.92      0.92 o 
  -2   2  12       46.91       45.24      1.84 o 
  -1   2  12        0.06        0.96      0.92 o 
   0   2  12      174.92      112.40      2.54 o 
   1   2  12       59.88       82.36      2.50 o 
   2   2  12      604.88      595.50      8.15 o 
   3   2  12      111.34      112.26      3.31 o 
   4   2  12      434.65      481.53      8.68 o 
   5   2  12       17.62       13.85      2.33 o 
   6   2  12      166.94      177.92      5.04 o 
   7   2  12       88.89       92.53      4.42 o 
   8   2  12       13.51       17.65      2.78 o 
   9   2  12      137.68      138.91      6.22 o 
  10   2  12       10.88       14.79      3.63 o 
  11   2  12        0.09       -0.55      3.60 o 
  12   2  12       48.23       50.72      6.71 o 
 -16   3  12        4.74        5.39      4.06 o 
 -15   3  12        2.36        2.29      3.97 o 
 -14   3  12       48.40       49.14      5.20 o 
 -13   3  12       42.55       38.62      4.45 o 
 -12   3  12       17.02       15.34      3.03 o 
 -11   3  12        2.02       -1.98      2.25 o 
 -10   3  12      670.27      631.87      9.99 o 
  -9   3  12       68.41       62.87      3.19 o 
  -8   3  12       60.55       47.26      2.61 o 
  -7   3  12        2.21       13.48      1.96 o 
  -6   3  12       29.06       36.06      2.01 o 
  -5   3  12       25.98       51.47      1.86 o 
  -4   3  12      327.96      333.59      4.31 o 
  -3   3  12      426.33      435.66      5.20 o 
  -2   3  12       88.43       97.69      2.51 o 
  -1   3  12       59.48       63.08      1.99 o 
   0   3  12        2.07        0.85      1.07 o 
   1   3  12      330.42      366.02      4.91 o 
   2   3  12       80.66       83.17      2.72 o 
   3   3  12        0.17        3.27      1.47 o 
   4   3  12        3.81        2.14      1.92 o 
   5   3  12       34.29       30.09      2.76 o 
   6   3  12        2.55        2.09      1.91 o 
   7   3  12        0.02       -0.73      2.33 o 
   8   3  12        1.95        3.04      2.58 o 
   9   3  12       15.36       15.94      3.56 o 
  10   3  12        2.51        0.90      3.46 o 
  11   3  12        9.39        8.24      4.48 o 
 -16   4  12        1.67        1.04      4.31 o 
 -15   4  12       34.32       26.01      5.06 o 
 -14   4  12        7.26        6.76      3.88 o 
 -13   4  12        0.39        0.02      3.13 o 
 -12   4  12      198.35      173.30      5.94 o 
 -11   4  12        8.16        7.41      2.48 o 
 -10   4  12       41.65       46.24      3.04 o 
  -9   4  12        2.90       -1.45      2.05 o 
  -8   4  12        9.29        6.81      2.01 o 
  -7   4  12       35.14       28.53      2.14 o 
  -6   4  12       57.47       55.73      2.37 o 
  -5   4  12       31.96       40.65      1.97 o 
  -4   4  12       22.15       31.45      1.69 o 
  -3   4  12        1.98        1.45      1.09 o 
  -2   4  12       54.72       54.64      1.86 o 
  -1   4  12        2.48        2.22      1.11 o 
   0   4  12       12.18        6.03      1.30 o 
   1   4  12       66.20       71.88      2.37 o 
   2   4  12      210.94      186.38      4.48 o 
   3   4  12       19.77       18.17      2.08 o 
   4   4  12      485.63      523.69     10.07 o 
   5   4  12       12.23        7.85      2.34 o 
   6   4  12      296.72      306.56      7.16 o 
   7   4  12       59.92       66.20      3.85 o 
   8   4  12       84.36       94.15      5.66 o 
   9   4  12        0.16       -1.95      3.03 o 
  10   4  12        3.93       -1.10      4.39 o 
  11   4  12       23.93       28.89      5.90 o 
 -15   5  12        0.68        8.54      4.17 o 
 -14   5  12        2.51        3.28      3.37 o 
 -13   5  12        0.08       -2.70      2.70 o 
 -12   5  12       20.25       14.69      2.94 o 
 -11   5  12       17.28       19.15      2.92 o 
 -10   5  12        2.32        1.75      2.12 o 
  -9   5  12      100.06       94.93      3.83 o 
  -8   5  12       49.55       46.45      2.74 o 
  -7   5  12      257.44      277.41      5.57 o 
  -6   5  12      141.45      137.48      4.18 o 
  -5   5  12       68.63       81.01      2.57 o 
  -4   5  12       85.09       81.72      2.52 o 
  -3   5  12      180.09      165.57      3.39 o 
  -2   5  12      124.25      133.99      3.16 o 
  -1   5  12      152.39      122.48      3.00 o 
   0   5  12       45.63       57.57      2.17 o 
   1   5  12       95.74      108.44      3.27 o 
   2   5  12       11.14        8.24      1.76 o 
   3   5  12        3.60        2.70      2.30 o 
   4   5  12        2.82        2.87      2.32 o 
   5   5  12       75.78       76.24      4.01 o 
   6   5  12      281.64      304.21      7.72 o 
   7   5  12        0.15        4.98      2.67 o 
   8   5  12       18.04       22.14      3.32 o 
   9   5  12       57.81       52.52      4.97 o 
  10   5  12        6.22        3.55      3.45 o 
 -14   6  12        0.03       -1.29      3.37 o 
 -13   6  12        1.88        0.13      2.65 o 
 -12   6  12        9.62        4.18      2.69 o 
 -11   6  12        0.02        2.36      2.23 o 
 -10   6  12       14.59       14.10      2.50 o 
  -9   6  12        6.69        5.98      2.11 o 
  -8   6  12       25.35       36.75      2.54 o 
  -7   6  12        7.13        0.90      1.57 o 
  -6   6  12       40.22       33.59      2.07 o 
  -5   6  12        0.52        0.22      1.32 o 
  -4   6  12        5.02        5.52      1.45 o 
  -3   6  12       15.67       14.17      1.86 o 
  -2   6  12        3.37        5.06      1.88 o 
  -1   6  12        3.15        6.24      2.04 o 
   0   6  12        0.81       -1.22      1.22 o 
   1   6  12       28.78       30.31      2.05 o 
   2   6  12        6.00       -0.13      1.44 o 
   3   6  12        0.21        1.74      1.72 o 
   4   6  12       39.34       49.96      3.28 o 
   5   6  12       54.27       42.98      3.38 o 
   6   6  12      139.57      167.97      5.80 o 
   7   6  12       28.55       33.17      3.40 o 
   8   6  12        4.03        6.75      2.89 o 
   9   6  12        3.47        4.02      3.24 o 
  10   6  12        9.52        9.54      4.42 o 
 -13   7  12        7.70        8.89      2.91 o 
 -12   7  12        0.35       -2.78      2.82 o 
 -11   7  12        1.15        3.09      2.22 o 
 -10   7  12       40.97       43.32      3.55 o 
  -9   7  12      122.55      107.89      4.45 o 
  -8   7  12       30.52       38.48      3.06 o 
  -7   7  12      100.66      105.20      4.13 o 
  -6   7  12        0.98        3.68      2.07 o 
  -5   7  12       45.84       44.91      2.91 o 
  -4   7  12        2.40        0.15      1.80 o 
  -3   7  12       30.11       26.13      2.20 o 
  -2   7  12       52.64       57.98      2.87 o 
  -1   7  12       60.75       53.87      2.82 o 
   0   7  12        3.54        4.84      2.20 o 
   1   7  12       32.90       30.01      2.66 o 
   2   7  12      103.74      111.45      4.84 o 
   3   7  12        1.08        2.95      2.39 o 
   4   7  12        6.62        6.75      2.74 o 
   5   7  12       44.01       46.43      3.97 o 
   6   7  12        0.42        1.34      2.87 o 
   7   7  12        0.39        2.93      2.35 o 
   8   7  12       13.63       15.68      2.88 o 
   9   7  12       15.65       14.31      4.82 o 
 -12   8  12        4.31        6.00      3.27 o 
 -11   8  12        3.38        3.56      2.69 o 
 -10   8  12        0.39       -2.84      2.84 o 
  -9   8  12       14.17        9.79      2.98 o 
  -8   8  12       10.39       10.67      2.45 o 
  -7   8  12        2.22        2.98      2.08 o 
  -6   8  12        2.40        2.38      1.79 o 
  -5   8  12        4.32        0.54      2.27 o 
  -4   8  12       32.99       38.92      3.10 o 
  -3   8  12        0.96        2.36      2.41 o 
  -2   8  12        3.29        0.15      2.13 o 
  -1   8  12      133.32      114.00      4.23 o 
   0   8  12       13.01       14.89      1.86 o 
   1   8  12       61.31       69.28      2.93 o 
   2   8  12        1.24       -0.15      2.19 o 
   3   8  12       46.62       42.45      3.33 o 
   4   8  12        0.61        2.88      2.44 o 
   5   8  12        5.71        0.19      2.50 o 
   6   8  12        2.92        5.72      2.90 o 
   7   8  12        0.16        0.92      3.00 o 
 -10   9  12        4.15        1.79      3.39 o 
  -9   9  12        0.74        3.31      3.20 o 
  -8   9  12       47.69       73.15      4.49 o 
  -7   9  12        7.01       12.77      2.93 o 
  -6   9  12       10.08        9.56      2.68 o 
  -5   9  12        2.10        0.18      2.27 o 
  -4   9  12       27.47       33.31      3.07 o 
  -3   9  12       34.10       31.38      3.38 o 
  -2   9  12       27.88       33.94      3.47 o 
  -1   9  12       15.62       13.02      3.19 o 
   0   9  12        0.05        1.06      2.53 o 
   1   9  12        8.49       10.63      2.41 o 
   2   9  12        8.91        1.63      2.98 o 
   3   9  12       40.44       45.05      4.01 o 
   4   9  12       11.58       11.37      3.42 o 
   5   9  12        7.23       11.49      3.57 o 
  -7  10  12       36.86       51.27      3.98 o 
  -6  10  12        0.26       -2.54      2.54 o 
  -5  10  12       17.81       28.56      3.27 o 
  -4  10  12        5.51        6.74      3.08 o 
  -3  10  12       29.08       33.49      3.75 o 
  -2  10  12       23.40       24.18      3.44 o 
  -1  10  12       18.99       27.15      3.58 o 
   0  10  12       31.70       30.57      3.69 o 
   1  10  12        7.81        5.58      3.47 o 
   2  10  12      111.65      123.34      7.56 o 
   3  10  12       28.65       40.00      5.61 o 
 -15   0  13        2.50       -1.78      5.75 o 
 -13   0  13        9.89        7.82      4.63 o 
 -11   0  13       19.25       25.30      4.66 o 
  -9   0  13        0.10       -1.68      3.06 o 
  -7   0  13      901.95      925.84     14.94 o 
  -5   0  13      190.53      241.75      6.55 o 
  -3   0  13     1941.39     2005.91     28.68 o 
  -1   0  13      375.12      390.95      7.92 o 
   1   0  13        2.65        2.84      1.85 o 
   3   0  13      410.62      505.01     11.31 o 
   5   0  13        9.46        1.97      3.47 o 
   7   0  13      141.25      119.63      7.75 o 
   9   0  13        0.85       -3.44      3.98 o 
  11   0  13        0.73        6.59      4.63 o 
 -16   1  13        0.16        7.69      3.81 o 
 -15   1  13        1.25        4.12      3.47 o 
 -14   1  13       30.31       40.69      4.53 o 
 -13   1  13        0.09        3.09      2.89 o 
 -12   1  13        9.14        7.01      2.99 o 
 -11   1  13      157.95      167.74      5.84 o 
 -10   1  13        0.69        1.59      3.33 o 
  -9   1  13       29.60       23.86      2.53 o 
  -8   1  13      760.00      831.74     10.83 o 
  -7   1  13       11.95       15.31      2.09 o 
  -6   1  13     1880.10     1806.45     16.33 o 
  -5   1  13      339.22      319.63      4.84 o 
  -4   1  13        0.05        5.68      1.38 o 
  -3   1  13       73.57       76.30      2.51 o 
  -2   1  13        0.03        2.23      1.21 o 
  -1   1  13       17.77       21.38      1.54 o 
   0   1  13        7.11       15.38      1.42 o 
   1   1  13      162.07      158.98      3.34 o 
   2   1  13      156.30      118.29      3.47 o 
   3   1  13       34.29       42.70      2.52 o 
   4   1  13       68.90       68.77      3.13 o 
   5   1  13        0.57       -1.44      2.17 o 
   6   1  13       36.43       37.07      3.58 o 
   7   1  13        0.14       -2.37      2.53 o 
   8   1  13      140.69      135.29      6.10 o 
   9   1  13        1.80        4.80      3.00 o 
  10   1  13       27.74       27.24      4.16 o 
  11   1  13        3.75       -0.70      4.16 o 
 -16   2  13        1.03       -0.38      4.26 o 
 -15   2  13        4.87       10.54      4.12 o 
 -14   2  13       24.51       10.80      3.68 o 
 -13   2  13        6.37        2.42      3.01 o 
 -12   2  13       16.86        5.23      2.80 o 
 -11   2  13      134.11      137.07      5.39 o 
 -10   2  13       62.87       53.84      3.76 o 
  -9   2  13      476.44      475.20      8.46 o 
  -8   2  13        7.78        6.14      2.54 o 
  -7   2  13      393.89      391.60      6.53 o 
  -6   2  13      282.24      268.79      5.13 o 
  -5   2  13      215.45      174.53      3.48 o 
  -4   2  13        0.94       -0.63      1.37 o 
  -3   2  13      130.90      118.10      3.12 o 
  -2   2  13        3.79        4.55      1.54 o 
  -1   2  13      371.29      357.14      5.41 o 
   0   2  13       17.23       12.93      1.60 o 
   1   2  13       29.16       33.22      2.07 o 
   2   2  13       14.93       18.19      1.86 o 
   3   2  13      261.79      312.16      6.11 o 
   4   2  13        0.50       -0.68      1.85 o 
   5   2  13        1.69        4.53      2.26 o 
   6   2  13       10.19       10.39      2.89 o 
   7   2  13        1.23        3.26      2.43 o 
   8   2  13       41.15       36.78      4.07 o 
   9   2  13        3.69        6.69      3.75 o 
  10   2  13       10.03       19.26      3.89 o 
  11   2  13        1.14        1.74      3.65 o 
 -16   3  13        0.64        1.62      4.02 o 
 -15   3  13        0.15       -1.58      3.53 o 
 -14   3  13       15.47       14.05      4.21 o 
 -13   3  13       38.87       46.40      5.16 o 
 -12   3  13      112.63      116.72      6.10 o 
 -11   3  13        0.02       -0.76      2.44 o 
 -10   3  13       33.62       31.45      3.01 o 
  -9   3  13      577.24      539.53      9.73 o 
  -8   3  13      276.63      324.98      6.03 o 
  -7   3  13        0.32        0.77      1.86 o 
  -6   3  13       62.95       70.43      2.82 o 
  -5   3  13        2.76        4.04      1.56 o 
  -4   3  13        5.48       11.61      1.62 o 
  -3   3  13      177.94      177.03      3.77 o 
  -2   3  13        2.72        4.04      1.48 o 
  -1   3  13      100.03      107.16      3.10 o 
   0   3  13        3.51        6.20      1.52 o 
   1   3  13      193.21      195.57      4.77 o 
   2   3  13      206.21      169.04      5.01 o 
   3   3  13       14.43       10.41      1.77 o 
   4   3  13       18.38       19.18      2.64 o 
   5   3  13        0.31       -1.05      1.98 o 
   6   3  13       24.68       21.68      3.11 o 
   7   3  13        5.21        3.59      2.80 o 
   8   3  13       58.04       60.30      4.24 o 
   9   3  13      142.88      160.78      8.34 o 
  10   3  13       22.42       23.42      5.08 o 
  11   3  13       11.47       16.12      4.88 o 
 -15   4  13        0.58        4.18      4.10 o 
 -14   4  13        1.23        1.00      3.60 o 
 -13   4  13        9.85        5.40      3.40 o 
 -12   4  13       10.15       14.52      3.61 o 
 -11   4  13        0.00        1.92      2.36 o 
 -10   4  13        0.87       -1.58      2.33 o 
  -9   4  13       20.88       12.47      3.29 o 
  -8   4  13        6.91        7.79      2.22 o 
  -7   4  13       65.27       56.51      3.09 o 
  -6   4  13        1.00        2.04      1.82 o 
  -5   4  13      391.99      393.62      6.41 o 
  -4   4  13       27.76       36.59      2.27 o 
  -3   4  13      191.89      184.29      4.07 o 
  -2   4  13       96.46       97.74      2.85 o 
  -1   4  13      143.53      112.43      3.16 o 
   0   4  13        5.30        6.68      1.71 o 
   1   4  13      292.52      282.69      6.08 o 
   2   4  13       87.08       94.57      4.31 o 
   3   4  13       37.93       50.44      3.93 o 
   4   4  13       25.29       27.95      3.08 o 
   5   4  13       77.69       84.24      4.09 o 
   6   4  13        5.88        9.14      2.51 o 
   7   4  13       34.40       37.36      3.95 o 
   8   4  13        7.53        8.47      3.41 o 
   9   4  13       73.07       83.95      7.51 o 
  10   4  13        0.10       -3.21      4.41 o 
 -15   5  13        0.20       -2.44      4.10 o 
 -14   5  13        9.32        8.99      3.97 o 
 -13   5  13        1.39       -3.42      3.42 o 
 -12   5  13        0.16       -2.52      2.52 o 
 -11   5  13        5.06        1.26      2.70 o 
 -10   5  13       26.24       35.74      3.71 o 
  -9   5  13       34.00       28.70      2.80 o 
  -8   5  13        0.11        2.33      2.09 o 
  -7   5  13      118.27      113.80      4.05 o 
  -6   5  13       14.39        6.13      2.02 o 
  -5   5  13       65.25       59.64      2.99 o 
  -4   5  13        8.44        3.37      1.59 o 
  -3   5  13       82.73       84.98      2.97 o 
  -2   5  13       20.69       16.16      2.05 o 
  -1   5  13        0.97        1.94      1.53 o 
   0   5  13       14.71       14.13      1.92 o 
   1   5  13        0.66        3.90      1.94 o 
   2   5  13       35.07       26.72      2.57 o 
   3   5  13        0.55        3.46      2.59 o 
   4   5  13       81.81       72.22      3.99 o 
   5   5  13       47.23       47.11      3.73 o 
   6   5  13       58.74       48.97      3.86 o 
   7   5  13       59.62       61.52      4.52 o 
   8   5  13       11.89       10.88      3.71 o 
   9   5  13        1.93       -0.40      3.27 o 
  10   5  13       10.24       12.93      5.15 o 
 -14   6  13       11.72       23.56      5.28 o 
 -13   6  13        1.07        2.32      3.46 o 
 -12   6  13       14.91       12.62      2.91 o 
 -11   6  13        4.89        4.84      2.63 o 
 -10   6  13       52.38       56.70      3.45 o 
  -9   6  13        0.00       -2.06      2.06 o 
  -8   6  13       26.84       18.55      2.44 o 
  -7   6  13      100.28      103.72      3.74 o 
  -6   6  13        9.68       18.91      2.29 o 
  -5   6  13       66.04       71.77      2.76 o 
  -4   6  13       30.46       32.06      2.05 o 
  -3   6  13       12.49       13.88      1.80 o 
  -2   6  13       23.92       28.73      2.07 o 
  -1   6  13       98.83       81.00      3.25 o 
   0   6  13       40.45       45.07      2.35 o 
   1   6  13       16.61       19.38      2.03 o 
   2   6  13        0.06       -0.67      1.68 o 
   3   6  13        0.38        0.57      2.11 o 
   4   6  13        2.20        2.80      2.35 o 
   5   6  13       55.82       63.54      3.95 o 
   6   6  13       15.96       11.00      2.87 o 
   7   6  13       10.72        5.92      2.94 o 
   8   6  13       16.73       14.31      3.65 o 
   9   6  13        0.27       -1.66      3.29 o 
 -13   7  13        8.52       11.91      3.07 o 
 -12   7  13        9.67        9.90      3.49 o 
 -11   7  13        1.19       -1.58      2.47 o 
 -10   7  13       46.71       49.73      4.21 o 
  -9   7  13       48.55       46.94      3.87 o 
  -8   7  13        2.67        8.05      3.32 o 
  -7   7  13        6.26       -0.02      2.21 o 
  -6   7  13       42.58       50.14      3.24 o 
  -5   7  13        0.27       -1.97      1.97 o 
  -4   7  13        5.38        3.15      2.07 o 
  -3   7  13       11.05       13.26      2.58 o 
  -2   7  13        1.25        0.49      2.17 o 
  -1   7  13        3.42        3.36      2.34 o 
   0   7  13        1.43       -0.10      2.13 o 
   1   7  13        4.57        3.44      2.50 o 
   2   7  13       26.44       17.13      2.90 o 
   3   7  13       28.91       23.39      3.15 o 
   4   7  13       19.95       29.08      4.39 o 
   5   7  13        9.73       13.28      3.22 o 
   6   7  13        0.04       -1.05      2.77 o 
   7   7  13        9.20       10.71      2.71 o 
   8   7  13       27.57       19.90      3.47 o 
 -11   8  13        0.06        0.37      2.94 o 
 -10   8  13       18.59       12.34      3.09 o 
  -9   8  13        3.88       -1.25      2.67 o 
  -8   8  13        1.08        1.03      2.41 o 
  -7   8  13        4.82        8.06      2.40 o 
  -6   8  13       32.61       33.17      2.83 o 
  -5   8  13        2.39       -1.96      1.96 o 
  -4   8  13       45.47       46.52      2.90 o 
  -3   8  13        3.19        0.04      2.07 o 
  -2   8  13       31.57       32.07      2.81 o 
  -1   8  13      145.17      149.80      4.83 o 
   0   8  13        0.37       -0.30      1.92 o 
   1   8  13       72.92       74.70      3.95 o 
   2   8  13        1.37       -2.13      2.30 o 
   3   8  13        0.03        0.47      2.43 o 
   4   8  13        6.93        9.92      2.87 o 
   5   8  13        6.87        3.95      2.68 o 
   6   8  13        2.25       -0.87      2.96 o 
  -9   9  13        9.74        7.55      3.57 o 
  -8   9  13       19.27       28.03      4.11 o 
  -7   9  13        5.32        7.33      2.97 o 
  -6   9  13        6.30        6.69      2.89 o 
  -5   9  13        6.22        8.98      2.72 o 
  -4   9  13       32.98       38.44      3.79 o 
  -3   9  13        6.97        2.31      1.90 o 
  -2   9  13        1.74       -1.43      1.83 o 
  -1   9  13       41.12       38.01      3.10 o 
   0   9  13       15.27       17.24      2.57 o 
   1   9  13        7.33       10.65      2.56 o 
   2   9  13        2.69        5.91      2.82 o 
   3   9  13        0.21       -1.51      2.88 o 
   4   9  13       24.55       24.62      5.93 o 
  -6  10  13        3.20        3.80      2.84 o 
  -5  10  13        0.01       -1.89      2.57 o 
  -4  10  13        6.49        9.19      3.35 o 
  -3  10  13        0.17       -2.23      2.90 o 
  -2  10  13       10.36       10.92      3.31 o 
  -1  10  13        3.76        3.30      3.01 o 
   0  10  13       12.27       11.41      3.83 o 
   1  10  13        5.00        5.88      3.46 o 
 -16   0  14        8.36       10.16      5.99 o 
 -14   0  14       13.63       14.73      5.71 o 
 -12   0  14        0.62       -1.40      4.01 o 
 -10   0  14        3.01        6.21      3.94 o 
  -8   0  14      539.28      522.13     12.71 o 
  -6   0  14      475.31      462.16      9.66 o 
  -4   0  14      201.03      183.55      6.30 o 
  -2   0  14      169.29      133.09      5.28 o 
   0   0  14      235.46      277.84      6.78 o 
   2   0  14        2.66       11.36      2.86 o 
   4   0  14      122.53       95.09      8.20 o 
   6   0  14        0.04       -4.08      4.62 o 
   8   0  14       13.62        5.49      4.52 o 
  10   0  14        2.08        3.08      6.07 o 
 -16   1  14        0.82        1.54      4.21 o 
 -15   1  14        1.48        0.79      3.56 o 
 -14   1  14        0.00       -2.19      3.20 o 
 -13   1  14        6.12        5.39      3.16 o 
 -12   1  14       16.14       21.53      3.55 o 
 -11   1  14        7.10       11.54      3.11 o 
 -10   1  14       40.13       43.18      3.64 o 
  -9   1  14       67.43       48.51      3.51 o 
  -8   1  14       34.25       26.76      2.66 o 
  -7   1  14        6.92        0.16      2.05 o 
  -6   1  14     1388.77     1265.80     14.08 o 
  -5   1  14       51.78       87.98      3.26 o 
  -4   1  14       23.60       27.79      2.39 o 
  -3   1  14      539.84      578.16      8.01 o 
  -2   1  14      105.40      114.00      3.30 o 
  -1   1  14       96.59       73.77      2.87 o 
   0   1  14       81.25       93.68      3.11 o 
   1   1  14       10.65        2.74      1.75 o 
   2   1  14       11.10        9.30      2.05 o 
   3   1  14       79.89       90.67      3.83 o 
   4   1  14       28.16       21.60      2.77 o 
   5   1  14       92.52      117.72      5.35 o 
   6   1  14       33.48       29.06      3.88 o 
   7   1  14       19.51       18.97      3.90 o 
   8   1  14        0.00        1.62      3.25 o 
   9   1  14        0.79       -1.83      3.08 o 
  10   1  14        0.93        0.09      3.25 o 
  11   1  14        0.43        1.65      4.11 o 
 -16   2  14        0.13        3.00      6.81 o 
 -15   2  14        0.34        1.88      4.15 o 
 -14   2  14        4.97        9.06      3.70 o 
 -13   2  14       11.49       10.28      3.47 o 
 -12   2  14       49.55       40.01      4.11 o 
 -11   2  14        1.25       -2.41      2.41 o 
 -10   2  14       89.38       60.56      4.12 o 
  -9   2  14        8.36        3.12      2.34 o 
  -8   2  14       13.39        5.61      2.33 o 
  -7   2  14      349.84      325.05      6.48 o 
  -6   2  14        0.38       -1.85      1.85 o 
  -5   2  14        3.01       -1.50      1.50 o 
  -4   2  14        0.02        0.20      1.61 o 
  -3   2  14      103.92      106.55      3.45 o 
  -2   2  14       14.81       14.99      1.80 o 
  -1   2  14        1.15        1.27      1.47 o 
   0   2  14        7.16        9.51      1.64 o 
   1   2  14      126.07      123.56      3.71 o 
   2   2  14        5.09       -0.68      1.95 o 
   3   2  14       20.55       14.32      2.46 o 
   4   2  14       56.93       43.46      3.44 o 
   5   2  14        2.73        0.57      2.52 o 
   6   2  14        3.84        1.13      2.71 o 
   7   2  14        2.86        0.55      3.02 o 
   8   2  14       11.41        7.60      3.33 o 
   9   2  14        4.35        7.58      3.61 o 
  10   2  14        0.94        4.97      3.68 o 
 -15   3  14        1.21        3.46      4.59 o 
 -14   3  14        0.01       -3.64      3.64 o 
 -13   3  14        0.73       -3.48      3.48 o 
 -12   3  14       13.61        7.54      3.61 o 
 -11   3  14       30.94       22.03      3.86 o 
 -10   3  14        8.20        6.66      2.66 o 
  -9   3  14      124.92      115.01      4.36 o 
  -8   3  14       23.38       21.02      2.71 o 
  -7   3  14       16.21       11.89      2.39 o 
  -6   3  14       55.57       60.08      3.13 o 
  -5   3  14        0.03        6.49      1.93 o 
  -4   3  14        0.16        3.61      1.82 o 
  -3   3  14       65.09       78.03      3.02 o 
  -2   3  14       40.71       30.02      2.38 o 
  -1   3  14      140.65      109.44      3.61 o 
   0   3  14       73.81       78.68      3.13 o 
   1   3  14       61.71       57.94      3.07 o 
   2   3  14        0.43       -1.50      1.50 o 
   3   3  14       79.19       79.51      3.87 o 
   4   3  14       20.53       18.98      2.78 o 
   5   3  14      126.71      153.18      6.98 o 
   6   3  14        9.14        5.94      2.84 o 
   7   3  14       43.41       48.10      4.24 o 
   8   3  14       22.29       18.24      4.16 o 
   9   3  14       53.58       41.84      5.57 o 
  10   3  14       14.21        8.01      4.60 o 
 -15   4  14        0.00        6.19      4.39 o 
 -14   4  14        1.50       -3.56      3.56 o 
 -13   4  14        0.07        0.05      3.26 o 
 -12   4  14        5.41        7.59      3.54 o 
 -11   4  14        2.62       -2.68      2.68 o 
 -10   4  14        7.72        4.03      3.06 o 
  -9   4  14        0.44       -1.49      2.35 o 
  -8   4  14       80.76       87.24      3.71 o 
  -7   4  14      115.03       87.83      3.87 o 
  -6   4  14      373.35      384.63      7.90 o 
  -5   4  14      327.99      290.67      6.69 o 
  -4   4  14       20.56       10.58      2.27 o 
  -3   4  14       40.88       30.54      2.70 o 
  -2   4  14       48.33       46.40      2.53 o 
  -1   4  14       30.16       27.84      2.42 o 
   0   4  14       85.51       92.23      3.51 o 
   1   4  14        0.00       -1.47      1.80 o 
   2   4  14        0.26       -1.68      1.72 o 
   3   4  14       11.74        7.95      2.55 o 
   4   4  14       11.99       12.23      2.74 o 
   5   4  14       17.37       15.45      3.54 o 
   6   4  14       17.87       15.58      3.34 o 
   7   4  14        8.64        1.92      3.05 o 
   8   4  14        6.08        4.46      4.01 o 
   9   4  14      111.72      119.49      8.64 o 
 -14   5  14        8.86        8.89      4.27 o 
 -13   5  14        4.92       -2.64      3.85 o 
 -12   5  14        1.50        0.68      3.05 o 
 -11   5  14       21.00       16.56      3.04 o 
 -10   5  14        0.89        0.58      2.54 o 
  -9   5  14        4.62        2.48      2.42 o 
  -8   5  14        8.38        7.48      2.33 o 
  -7   5  14       11.01        8.86      2.43 o 
  -6   5  14        6.11        9.77      2.48 o 
  -5   5  14       24.34       31.38      2.99 o 
  -4   5  14       15.37       14.58      2.30 o 
  -3   5  14        5.35        4.65      2.12 o 
  -2   5  14      143.10      131.20      4.35 o 
  -1   5  14       22.16        8.46      1.99 o 
   0   5  14        7.75        7.95      2.08 o 
   1   5  14       35.23       32.36      2.86 o 
   2   5  14        0.08        2.17      2.64 o 
   3   5  14        8.78        9.11      2.93 o 
   4   5  14        7.61        6.51      2.62 o 
   5   5  14        1.85       -0.26      2.49 o 
   6   5  14        0.02       -1.04      2.52 o 
   7   5  14       32.11       29.38      4.38 o 
   8   5  14       21.66       22.20      4.20 o 
   9   5  14       40.03       34.45      5.99 o 
 -13   6  14       12.11        8.12      3.75 o 
 -12   6  14        1.15        6.43      2.87 o 
 -11   6  14        0.68       -3.37      3.37 o 
 -10   6  14        1.17        1.30      2.64 o 
  -9   6  14       15.41       24.05      3.15 o 
  -8   6  14        7.43       10.69      2.51 o 
  -7   6  14       40.10       39.41      3.04 o 
  -6   6  14      186.63      182.61      5.27 o 
  -5   6  14       33.96       25.50      2.45 o 
  -4   6  14      326.30      308.45      5.67 o 
  -3   6  14        2.36       -1.65      1.65 o 
  -2   6  14       27.79       20.98      2.14 o 
  -1   6  14        0.08       -1.49      1.49 o 
   0   6  14        2.72        1.23      1.94 o 
   1   6  14        2.00        1.73      2.03 o 
   2   6  14        0.05       -2.08      2.08 o 
   3   6  14        0.81       -2.26      2.26 o 
   4   6  14       10.21       10.55      2.74 o 
   5   6  14        0.24        1.37      2.58 o 
   6   6  14       41.66       46.52      3.95 o 
   7   6  14        1.61        0.06      3.44 o 
   8   6  14        1.87        4.18      3.23 o 
 -12   7  14        0.57        1.47      2.63 o 
 -11   7  14        6.49       10.44      2.74 o 
 -10   7  14        2.44        1.84      2.98 o 
  -9   7  14       15.16       18.99      3.82 o 
  -8   7  14       23.38       21.07      3.28 o 
  -7   7  14        6.66        2.76      2.61 o 
  -6   7  14       32.12       31.35      3.28 o 
  -5   7  14        1.74       -0.91      2.15 o 
  -4   7  14        0.91       -1.11      2.09 o 
  -3   7  14        2.54        3.16      2.46 o 
  -2   7  14       45.42       46.09      3.38 o 
  -1   7  14       38.13       39.86      3.31 o 
   0   7  14       22.22       28.73      3.01 o 
   1   7  14       13.81        7.99      3.29 o 
   2   7  14        1.00       -1.39      2.65 o 
   3   7  14        1.32        0.10      2.59 o 
   4   7  14        0.09       -2.40      2.56 o 
   5   7  14        1.60        1.01      2.74 o 
   6   7  14        0.54        0.63      2.58 o 
   7   7  14        0.01        1.53      2.87 o 
 -11   8  14       17.03       31.55      9.95 o 
 -10   8  14       10.47       10.43      3.23 o 
  -9   8  14        0.89        4.99      2.84 o 
  -8   8  14       16.04       11.82      3.03 o 
  -7   8  14        0.90        2.43      2.57 o 
  -6   8  14        3.59        0.76      2.44 o 
  -5   8  14       22.99       22.03      2.77 o 
  -4   8  14        2.29        1.80      2.37 o 
  -3   8  14        4.28        8.12      2.58 o 
  -2   8  14        5.64       -0.11      2.23 o 
  -1   8  14        0.98       -0.83      2.24 o 
   0   8  14       10.41       13.19      2.49 o 
   1   8  14        6.17        9.96      2.40 o 
   2   8  14        2.63        7.98      2.76 o 
   3   8  14        3.01        2.29      2.58 o 
   4   8  14        1.33        2.97      2.90 o 
   5   8  14        4.26        5.83      3.26 o 
  -8   9  14        4.76        4.19      3.46 o 
  -7   9  14        8.69        4.09      3.42 o 
  -6   9  14        3.70        5.71      3.29 o 
  -5   9  14        0.14       -2.16      2.64 o 
  -4   9  14        0.01        4.44      3.02 o 
  -3   9  14       13.50       12.33      3.25 o 
  -2   9  14        1.89        8.48      2.33 o 
  -1   9  14        0.04       -2.03      2.03 o 
   0   9  14       27.33       32.86      3.38 o 
   1   9  14        1.71        3.63      2.63 o 
   2   9  14       92.82      102.18      5.72 o 
   3   9  14       17.80       22.04      3.84 o 
  -4  10  14        2.42        1.62      6.71 o 
  -3  10  14        0.96        1.32      3.41 o 
  -2  10  14        1.13       -0.84      4.41 o 
 -15   0  15        0.17        7.27      6.23 o 
 -13   0  15       25.99       21.14      5.46 o 
 -11   0  15       71.22       76.17      6.54 o 
  -9   0  15        7.85        9.12      3.88 o 
  -7   0  15      481.68      460.24     10.94 o 
  -5   0  15      627.31      598.91     13.50 o 
  -3   0  15     2180.45     1986.92     32.70 o 
  -1   0  15      254.64      255.92      8.17 o 
   1   0  15       27.54       28.52      3.58 o 
   3   0  15        3.20       -3.10      3.62 o 
   5   0  15       46.72       57.07      7.82 o 
   7   0  15       12.64        8.76      4.50 o 
   9   0  15        8.03       -2.41      4.15 o 
 -15   1  15        0.02       -0.20      4.08 o 
 -14   1  15        2.29        5.10      3.29 o 
 -13   1  15        0.67        4.24      3.65 o 
 -12   1  15        8.55       16.48      3.48 o 
 -11   1  15       21.09       19.67      3.50 o 
 -10   1  15        2.66       -2.43      2.67 o 
  -9   1  15       14.94       22.84      3.05 o 
  -8   1  15       25.05       30.46      3.23 o 
  -7   1  15        0.01       -1.90      1.90 o 
  -6   1  15      573.01      673.95      9.58 o 
  -5   1  15        0.34        0.47      2.42 o 
  -4   1  15     1134.85     1180.92     15.19 o 
  -3   1  15     1296.73     1261.07     15.91 o 
  -2   1  15       32.67       26.15      3.00 o 
  -1   1  15       12.27       -0.41      2.04 o 
   0   1  15      413.15      435.17      7.26 o 
   1   1  15      102.63      100.68      4.21 o 
   2   1  15       86.01      116.99      4.71 o 
   3   1  15        2.87        1.79      2.46 o 
   4   1  15       19.35        6.09      2.78 o 
   5   1  15        3.49        0.50      2.97 o 
   6   1  15        3.14        3.32      3.93 o 
   7   1  15        3.28       -1.80      3.21 o 
   8   1  15       16.07        8.49      3.49 o 
   9   1  15       12.32        7.08      3.55 o 
  10   1  15       26.72       19.74      4.26 o 
 -15   2  15        7.94       11.04      4.91 o 
 -14   2  15        2.34        8.53      5.30 o 
 -13   2  15        0.73       -3.28      3.28 o 
 -12   2  15        0.16       -0.30      2.90 o 
 -11   2  15       39.04       33.02      4.61 o 
 -10   2  15       81.58       78.45      4.56 o 
  -9   2  15      204.50      213.27      6.62 o 
  -8   2  15       11.06        1.93      2.24 o 
  -7   2  15       25.41       32.94      2.78 o 
  -6   2  15      324.34      331.50      6.90 o 
  -5   2  15       19.93       21.65      2.62 o 
  -4   2  15       12.54        6.53      2.29 o 
  -3   2  15       10.29        0.77      2.13 o 
  -2   2  15      329.46      351.51      6.76 o 
  -1   2  15        4.25        2.08      1.93 o 
   0   2  15      231.66      243.95      5.85 o 
   1   2  15      118.39      105.71      3.99 o 
   2   2  15       13.24       11.91      2.25 o 
   3   2  15       31.63       27.32      3.44 o 
   4   2  15       50.99       40.66      3.90 o 
   5   2  15       65.47       76.01      4.79 o 
   6   2  15        6.86        1.48      5.12 o 
   7   2  15        9.84        4.62      4.76 o 
   8   2  15        1.06        0.83      3.18 o 
   9   2  15        0.63       -3.20      3.73 o 
 -15   3  15        2.33        2.60      4.49 o 
 -14   3  15        0.27        0.81      4.28 o 
 -13   3  15        3.06        7.98      3.94 o 
 -12   3  15        9.55       10.48      4.18 o 
 -11   3  15       24.98       15.66      3.76 o 
 -10   3  15        1.03       -2.95      2.95 o 
  -9   3  15        4.70       -0.38      2.37 o 
  -8   3  15        1.76        1.09      2.05 o 
  -7   3  15       21.62       14.57      2.55 o 
  -6   3  15      102.66      118.82      4.58 o 
  -5   3  15        5.76        1.42      2.26 o 
  -4   3  15       14.11       11.04      2.21 o 
  -3   3  15        1.48        1.29      1.94 o 
  -2   3  15       33.13       11.59      2.12 o 
  -1   3  15        0.61        2.60      2.14 o 
   0   3  15        1.31       -0.11      2.10 o 
   1   3  15        0.32        1.22      2.17 o 
   2   3  15       76.68       95.63      4.25 o 
   3   3  15        6.73        1.86      2.47 o 
   4   3  15        7.24       15.61      3.57 o 
   5   3  15        1.15       -2.87      2.87 o 
   6   3  15        3.19        2.46      2.92 o 
   7   3  15        0.68        1.42      3.69 o 
   8   3  15       20.73       21.07      4.94 o 
   9   3  15        0.21       -1.35      4.14 o 
 -14   4  15        4.27       10.46      4.43 o 
 -13   4  15        5.21        0.51      4.08 o 
 -12   4  15        0.40       -3.67      3.67 o 
 -11   4  15        8.63        6.92      3.79 o 
 -10   4  15        0.13       -2.45      2.45 o 
  -9   4  15        7.59       14.28      2.66 o 
  -8   4  15        2.06        2.90      2.32 o 
  -7   4  15        3.65       13.97      3.06 o 
  -6   4  15       44.60       48.26      3.38 o 
  -5   4  15       60.64       72.73      3.84 o 
  -4   4  15       83.05       93.60      4.67 o 
  -3   4  15       17.90       14.54      2.50 o 
  -2   4  15       16.33       16.84      2.32 o 
  -1   4  15       43.16       28.36      2.59 o 
   0   4  15       37.64       45.58      2.85 o 
   1   4  15       44.80       42.06      2.94 o 
   2   4  15        9.71        4.89      2.55 o 
   3   4  15        0.82        0.05      2.39 o 
   4   4  15        0.03        0.85      2.49 o 
   5   4  15       29.89       33.33      3.92 o 
   6   4  15        0.28        0.39      3.03 o 
   7   4  15        3.35        2.32      4.61 o 
   8   4  15        3.63       -1.82      4.26 o 
   9   4  15        4.63        8.75      5.98 o 
 -14   5  15        0.47       -3.97      3.97 o 
 -13   5  15        0.01       -3.36      3.36 o 
 -12   5  15        1.24       -0.58      3.35 o 
 -11   5  15        0.74       -4.32      4.34 o 
 -10   5  15        0.14       -1.66      2.53 o 
  -9   5  15       11.61        8.51      3.67 o 
  -8   5  15       43.96       41.82      3.64 o 
  -7   5  15       81.46       77.10      3.96 o 
  -6   5  15      102.90      110.74      4.41 o 
  -5   5  15        2.56        1.95      2.24 o 
  -4   5  15        0.13       -2.10      2.10 o 
  -3   5  15        1.12       -1.24      2.09 o 
  -2   5  15       93.51       56.24      3.34 o 
  -1   5  15        8.38        3.76      2.03 o 
   0   5  15        7.55        3.68      2.14 o 
   1   5  15        8.78        7.23      2.62 o 
   2   5  15        6.82        8.28      2.91 o 
   3   5  15        4.61        1.60      2.74 o 
   4   5  15        4.15        2.86      2.69 o 
   5   5  15        0.00        2.93      2.89 o 
   6   5  15        2.18        1.48      3.26 o 
   7   5  15        0.35        0.73      3.61 o 
   8   5  15        0.11        0.34      4.51 o 
 -13   6  15       15.44        9.95      3.95 o 
 -12   6  15        0.64        1.14      3.34 o 
 -11   6  15        4.37        2.80      2.82 o 
 -10   6  15        0.14       -2.49      2.49 o 
  -9   6  15        3.72        6.12      2.74 o 
  -8   6  15        0.20       -2.36      2.36 o 
  -7   6  15       26.19       34.41      3.13 o 
  -6   6  15       10.50        4.54      2.33 o 
  -5   6  15       38.91       29.44      2.88 o 
  -4   6  15       20.44       22.35      2.69 o 
  -3   6  15       10.54        7.91      2.39 o 
  -2   6  15       76.18       78.85      3.62 o 
  -1   6  15        3.00       -0.68      2.02 o 
   0   6  15        0.13       -0.07      2.04 o 
   1   6  15        0.14       -0.27      2.29 o 
   2   6  15        3.23        2.69      2.46 o 
   3   6  15       10.94       12.88      2.86 o 
   4   6  15        4.16        7.77      2.81 o 
   5   6  15       22.64       26.53      3.51 o 
   6   6  15        0.37       -2.46      3.09 o 
   7   6  15       14.16       13.25      3.79 o 
 -11   7  15        1.22        5.11      2.67 o 
 -10   7  15        1.70       -0.26      3.13 o 
  -9   7  15       32.43       34.45      4.30 o 
  -8   7  15       75.80       71.40      5.81 o 
  -7   7  15        0.10        2.66      2.74 o 
  -6   7  15        8.11        5.86      2.78 o 
  -5   7  15        2.21       -0.75      2.54 o 
  -4   7  15        5.25        8.58      2.79 o 
  -3   7  15       46.77       42.04      3.55 o 
  -2   7  15        6.66        2.93      2.49 o 
  -1   7  15       63.75       73.14      4.12 o 
   0   7  15        5.17        3.62      2.98 o 
   1   7  15        0.21       -2.12      2.74 o 
   2   7  15       35.80       42.45      3.93 o 
   3   7  15        7.56       10.31      3.09 o 
   4   7  15       12.67       22.32      3.52 o 
   5   7  15        8.88       10.10      3.31 o 
   6   7  15        1.93        2.79      3.57 o 
 -10   8  15        7.78        6.53      4.03 o 
  -9   8  15        5.97        6.34      3.47 o 
  -8   8  15        0.02        3.15      2.85 o 
  -7   8  15       15.15       14.51      3.20 o 
  -6   8  15        8.60        1.58      2.67 o 
  -5   8  15        2.22       -1.65      2.45 o 
  -4   8  15        8.82        4.24      2.61 o 
  -3   8  15        0.03       -0.17      2.24 o 
  -2   8  15        0.52        0.46      2.34 o 
  -1   8  15        1.05        2.50      2.41 o 
   0   8  15        5.69        3.59      2.50 o 
   1   8  15        0.03       -1.51      2.26 o 
   2   8  15       27.47       36.75      3.87 o 
   3   8  15       26.91       34.48      5.52 o 
   4   8  15        6.73       12.63      3.54 o 
  -7   9  15        0.03        0.60      3.38 o 
  -6   9  15       11.79       14.27      3.79 o 
  -5   9  15        7.86       12.53      3.66 o 
  -4   9  15       15.06       12.86      4.22 o 
  -3   9  15        5.91        1.00      2.99 o 
  -2   9  15        6.10        7.88      2.56 o 
  -1   9  15        8.08        8.21      2.90 o 
   0   9  15        8.56       14.94      3.22 o 
   1   9  15       24.47       35.11      4.16 o 
 -14   0  16        3.28       -4.77      4.77 o 
 -12   0  16        0.16        0.20      3.93 o 
 -10   0  16       11.22       10.46      4.50 o 
  -8   0  16       19.67       10.54      4.97 o 
  -6   0  16      350.07      347.98     12.65 o 
  -4   0  16      230.61      250.76      9.89 o 
  -2   0  16       11.78        9.11      3.83 o 
   0   0  16       76.56       87.23      5.86 o 
   2   0  16       50.77       53.66      6.07 o 
   4   0  16        4.51       11.32      5.81 o 
   6   0  16        3.31        7.37      5.69 o 
   8   0  16        1.17       -4.25      4.25 o 
 -15   1  16       20.98       38.33      5.56 o 
 -14   1  16        0.93       -3.32      3.32 o 
 -13   1  16        0.01       -0.30      3.10 o 
 -12   1  16        7.55        8.29      3.32 o 
 -11   1  16       10.79        6.31      3.16 o 
 -10   1  16        2.89        1.48      3.01 o 
  -9   1  16       36.27       21.64      3.39 o 
  -8   1  16        2.71        0.13      2.25 o 
  -7   1  16       73.80       71.31      3.84 o 
  -6   1  16      132.88      132.19      5.17 o 
  -5   1  16        3.51        0.65      2.76 o 
  -4   1  16        3.21       -0.47      2.76 o 
  -3   1  16      282.84      326.79      8.30 o 
  -2   1  16       70.26       70.91      4.32 o 
  -1   1  16       69.33       56.58      3.96 o 
   0   1  16        0.32        4.48      2.72 o 
   1   1  16       41.59       25.63      3.24 o 
   2   1  16       49.54       53.99      3.79 o 
   3   1  16        1.00        3.47      3.24 o 
   4   1  16        2.10        3.94      3.98 o 
   5   1  16        2.66        1.54      3.93 o 
   6   1  16        0.36       -3.79      3.79 o 
   7   1  16       40.63       36.83      4.95 o 
   8   1  16        0.04        2.08      3.34 o 
   9   1  16        2.78        0.46      3.49 o 
 -15   2  16        1.63        4.17      4.88 o 
 -14   2  16       24.70       37.59      5.85 o 
 -13   2  16        3.87        3.66      3.40 o 
 -12   2  16        0.01       -2.91      3.26 o 
 -11   2  16        1.85        0.04      2.94 o 
 -10   2  16        0.02       -0.51      2.88 o 
  -9   2  16       13.57       10.59      2.98 o 
  -8   2  16        1.42       -2.23      2.23 o 
  -7   2  16        4.54       -2.03      2.44 o 
  -6   2  16        0.10       -1.22      2.21 o 
  -5   2  16        1.63       -1.16      2.01 o 
  -4   2  16       13.93        6.07      2.28 o 
  -3   2  16        3.00        4.87      2.16 o 
  -2   2  16      123.04      136.31      4.98 o 
  -1   2  16       25.64       41.09      3.11 o 
   0   2  16      502.82      495.80      9.54 o 
   1   2  16        5.79        2.85      2.40 o 
   2   2  16       26.42       29.28      3.72 o 
   3   2  16      119.00      135.23      6.03 o 
   4   2  16        1.59       -1.61      3.21 o 
   5   2  16        0.51       -3.45      3.45 o 
   6   2  16        5.41       -0.10      4.14 o 
   7   2  16        8.27        2.64      4.00 o 
   8   2  16        9.59        6.88      3.93 o 
   9   2  16        3.29        3.96      4.87 o 
 -14   3  16        1.92        9.11      4.67 o 
 -13   3  16        5.22        7.64      4.32 o 
 -12   3  16        0.15       -3.35      3.35 o 
 -11   3  16       26.95        8.96      4.02 o 
 -10   3  16        1.27       -2.81      3.14 o 
  -9   3  16       79.07       73.79      4.72 o 
  -8   3  16        6.14        4.09      3.46 o 
  -7   3  16        4.94        6.89      2.55 o 
  -6   3  16        3.89       -1.77      2.18 o 
  -5   3  16        1.79        1.12      2.24 o 
  -4   3  16       10.96        2.17      2.18 o 
  -3   3  16        8.51        3.72      2.31 o 
  -2   3  16        9.72        9.33      2.52 o 
  -1   3  16      135.39      134.66      4.96 o 
   0   3  16      203.05      220.64      6.27 o 
   1   3  16        0.13       -0.20      2.50 o 
   2   3  16        1.80        5.26      3.28 o 
   3   3  16        9.46        0.89      3.08 o 
   4   3  16       12.05        4.12      3.41 o 
   5   3  16       19.21       18.06      4.75 o 
   6   3  16        4.50       -0.90      3.90 o 
   7   3  16        0.65        3.84      4.17 o 
   8   3  16        0.07       -3.55      5.66 o 
 -14   4  16       15.54       14.99      4.94 o 
 -13   4  16        0.47        3.23      4.21 o 
 -12   4  16        0.36       -3.28      4.52 o 
 -11   4  16       10.71        8.01      3.92 o 
 -10   4  16        2.98       -4.47      4.47 o 
  -9   4  16       11.00       12.88      3.20 o 
  -8   4  16       19.37       25.44      4.18 o 
  -7   4  16        4.82        6.16      2.78 o 
  -6   4  16       47.42       55.06      3.94 o 
  -5   4  16        9.76        9.67      2.89 o 
  -4   4  16      160.51      158.73      5.70 o 
  -3   4  16       64.20       57.31      3.58 o 
  -2   4  16        3.75        0.20      2.01 o 
  -1   4  16        0.41        0.88      2.09 o 
   0   4  16        7.75        3.92      2.24 o 
   1   4  16       14.74       11.18      2.91 o 
   2   4  16       39.02       32.54      3.51 o 
   3   4  16        1.58        1.97      3.12 o 
   4   4  16        1.05        0.60      3.25 o 
   5   4  16        3.66        3.31      3.29 o 
   6   4  16        1.43       -0.35      3.79 o 
   7   4  16        0.57       -3.49      4.09 o 
   8   4  16        0.11       -5.15      5.15 o 
 -13   5  16       14.11       16.37      5.45 o 
 -12   5  16       10.00       11.25      3.97 o 
 -11   5  16        4.67        2.45      3.41 o 
 -10   5  16        0.61       -1.50      3.12 o 
  -9   5  16       24.03       24.39      3.44 o 
  -8   5  16        0.04       -1.24      2.56 o 
  -7   5  16        3.26       -0.05      2.61 o 
  -6   5  16       15.06       12.32      2.93 o 
  -5   5  16       25.34       27.63      3.26 o 
  -4   5  16       49.10       35.14      3.43 o 
  -3   5  16      239.23      212.01      6.81 o 
  -2   5  16      188.78      178.42      5.83 o 
  -1   5  16       16.81        9.86      2.52 o 
   0   5  16       21.06       12.77      2.73 o 
   1   5  16        1.90       -2.43      2.75 o 
   2   5  16       10.02       14.02      3.29 o 
   3   5  16        2.31        2.38      3.04 o 
   4   5  16        1.01       -3.06      3.62 o 
   5   5  16       22.75       28.59      4.38 o 
   6   5  16        0.25       -0.32      3.30 o 
   7   5  16        5.60        3.06      4.64 o 
 -12   6  16        5.77        1.87      5.39 o 
 -11   6  16        8.67        8.68      3.76 o 
 -10   6  16        3.10        5.47      3.09 o 
  -9   6  16       10.05       17.41      3.20 o 
  -8   6  16        1.98       -2.63      2.63 o 
  -7   6  16        8.76        4.07      2.68 o 
  -6   6  16       17.85       19.36      3.09 o 
  -5   6  16       17.94       14.47      2.67 o 
  -4   6  16        0.42       -0.48      2.24 o 
  -3   6  16       29.55       21.60      2.72 o 
  -2   6  16       28.17       25.31      2.83 o 
  -1   6  16       15.39       24.28      2.79 o 
   0   6  16       12.54        5.73      2.95 o 
   1   6  16       50.53       55.24      3.72 o 
   2   6  16       28.43       34.95      3.50 o 
   3   6  16        0.19        1.01      2.69 o 
   4   6  16        3.55        3.20      2.93 o 
   5   6  16        3.55        2.20      3.21 o 
   6   6  16        0.17       -2.88      3.29 o 
 -10   7  16       14.45       12.93      3.03 o 
  -9   7  16        4.96        2.87      3.42 o 
  -8   7  16        0.42        2.13      3.22 o 
  -7   7  16        3.33        7.08      3.43 o 
  -6   7  16        1.04        1.76      2.76 o 
  -5   7  16       16.51       19.60      3.22 o 
  -4   7  16        1.21       -0.53      2.58 o 
  -3   7  16        0.12       -2.21      2.21 o 
  -2   7  16        0.26        0.84      2.34 o 
  -1   7  16       14.32       14.18      3.21 o 
   0   7  16        8.25        2.54      3.32 o 
   1   7  16        4.69        6.73      3.66 o 
   2   7  16        3.04        6.07      2.95 o 
   3   7  16        0.18        3.09      2.88 o 
   4   7  16        4.65        4.30      3.26 o 
  -8   8  16        9.94       15.16      3.86 o 
  -7   8  16        5.73        4.04      3.55 o 
  -6   8  16        0.04        0.41      2.82 o 
  -5   8  16       20.90       14.92      3.21 o 
  -4   8  16        4.44        3.66      2.80 o 
  -3   8  16        0.09        5.14      2.74 o 
  -2   8  16        0.27        0.38      2.62 o 
  -1   8  16        1.19        4.59      3.14 o 
   0   8  16       12.62       16.06      3.62 o 
   1   8  16        7.70       11.08      3.34 o 
   2   8  16        0.33        3.01      3.18 o 
  -4   9  16        1.83        7.66      5.32 o 
  -3   9  16        4.99        4.75      3.90 o 
  -2   9  16        1.71       -6.63      6.63 o 
 -13   0  17        2.97       -1.42      5.36 o 
 -11   0  17        0.94       -1.00      4.10 o 
  -9   0  17        9.70        9.36      5.10 o 
  -7   0  17      126.14      143.02      7.98 o 
  -5   0  17       92.82       96.99      7.78 o 
  -3   0  17      376.61      367.66     14.16 o 
  -1   0  17     1059.24     1134.28     30.20 o 
   1   0  17       38.37       25.39      5.63 o 
   3   0  17        0.69       -1.78      5.70 o 
   5   0  17        0.73       -1.38      5.40 o 
   7   0  17        6.65        2.84      4.46 o 
 -14   1  17        1.57        3.44      4.26 o 
 -13   1  17        6.45        7.38      3.90 o 
 -12   1  17        6.50        3.55      3.66 o 
 -11   1  17        2.52        4.85      3.26 o 
 -10   1  17        9.99        7.15      3.12 o 
  -9   1  17        1.71        3.13      2.97 o 
  -8   1  17        1.94        4.08      2.52 o 
  -7   1  17       28.44       22.95      3.41 o 
  -6   1  17       32.13       35.52      3.57 o 
  -5   1  17        0.05       -1.25      3.08 o 
  -4   1  17      175.91      195.29      6.75 o 
  -3   1  17      427.99      412.01      9.62 o 
  -2   1  17        3.17       -2.72      2.72 o 
  -1   1  17        2.57        3.81      2.79 o 
   0   1  17      209.08      233.24      7.76 o 
   1   1  17        0.36       -2.93      2.93 o 
   2   1  17       17.86       18.39      4.05 o 
   3   1  17        7.37       -1.26      3.98 o 
   4   1  17       14.11       22.58      4.94 o 
   5   1  17        1.47       -1.87      3.94 o 
   6   1  17        4.05        1.48      4.26 o 
   7   1  17        0.80        3.18      3.93 o 
   8   1  17        4.28       -2.52      3.36 o 
 -14   2  17       10.74       24.44      5.65 o 
 -13   2  17        2.71        7.39      5.08 o 
 -12   2  17        5.47        0.38      3.81 o 
 -11   2  17        0.16        1.73      3.52 o 
 -10   2  17        0.41       -2.38      3.03 o 
  -9   2  17       32.67       31.90      4.09 o 
  -8   2  17        7.42        6.91      2.69 o 
  -7   2  17        5.48        7.01      3.74 o 
  -6   2  17       25.44       44.38      4.16 o 
  -5   2  17        0.72       -2.06      2.28 o 
  -4   2  17        5.50        3.96      2.67 o 
  -3   2  17       48.87       52.50      3.87 o 
  -2   2  17        7.33       10.40      2.85 o 
  -1   2  17       13.36       10.10      2.97 o 
   0   2  17      363.20      374.98      9.87 o 
   1   2  17        3.35        8.81      3.22 o 
   2   2  17        7.19        5.58      3.23 o 
   3   2  17       80.50      100.58      6.25 o 
   4   2  17       17.94       24.75      6.20 o 
   5   2  17       15.31       15.66      4.96 o 
   6   2  17        7.68        9.80      5.49 o 
   7   2  17        3.02       -0.08      4.39 o 
   8   2  17        2.08        5.71      9.80 o 
 -14   3  17        1.78       -1.90      4.36 o 
 -13   3  17        0.86       -2.02      4.31 o 
 -12   3  17        5.82       -0.93      4.23 o 
 -11   3  17        2.64        6.00      4.01 o 
 -10   3  17        0.40       -2.57      3.93 o 
  -9   3  17        0.14       -1.82      2.68 o 
  -8   3  17        6.84        6.32      3.34 o 
  -7   3  17        1.63       -0.19      3.44 o 
  -6   3  17        0.36       -3.11      3.11 o 
  -5   3  17        2.23        4.70      3.88 o 
  -4   3  17        0.39       -1.28      2.18 o 
  -3   3  17        0.08       -2.36      2.36 o 
  -2   3  17       16.02       16.10      3.00 o 
  -1   3  17        1.87        1.90      3.24 o 
   0   3  17       14.38        5.71      3.46 o 
   1   3  17      165.66      204.48     11.53 o 
   2   3  17       20.91       21.41      4.17 o 
   3   3  17       26.71       35.96      4.57 o 
   4   3  17       50.64       57.16      6.17 o 
   5   3  17       28.36       29.04      6.26 o 
   6   3  17        1.70        1.68      4.19 o 
   7   3  17        0.45        1.47      5.29 o 
 -13   4  17       31.85       56.33      6.76 o 
 -12   4  17        0.30       -0.83      4.64 o 
 -11   4  17        0.11        3.72      4.67 o 
 -10   4  17        4.84        7.00      4.18 o 
  -9   4  17        5.68        0.56      5.32 o 
  -8   4  17        8.53        4.78      3.18 o 
  -7   4  17        7.22        7.09      3.24 o 
  -6   4  17       18.07       14.29      3.12 o 
  -5   4  17        0.44       -0.83      2.56 o 
  -4   4  17       21.88       16.73      3.18 o 
  -3   4  17        6.68        8.56      2.62 o 
  -2   4  17       10.51        8.09      2.34 o 
  -1   4  17       31.23       16.62      2.72 o 
   0   4  17       27.15       28.19      3.06 o 
   1   4  17        7.41        7.73      3.49 o 
   2   4  17       18.77       23.08      4.14 o 
   3   4  17       85.09       86.80      6.62 o 
   4   4  17        0.36       -3.35      3.87 o 
   5   4  17        0.04       -1.63      4.08 o 
   6   4  17       13.76        7.05      6.99 o 
 -12   5  17        1.12       -1.28      4.12 o 
 -11   5  17       12.44       11.67      3.97 o 
 -10   5  17       21.31       25.75      4.66 o 
  -9   5  17       11.06       12.17      3.87 o 
  -8   5  17        0.03        0.25      3.03 o 
  -7   5  17       13.47       12.70      3.15 o 
  -6   5  17        0.73        1.22      2.71 o 
  -5   5  17        0.25        1.46      2.59 o 
  -4   5  17        2.02        0.61      2.58 o 
  -3   5  17       23.49       22.94      3.13 o 
  -2   5  17        1.73        0.29      2.48 o 
  -1   5  17       26.08       34.68      3.13 o 
   0   5  17        0.06       -0.96      2.95 o 
   1   5  17        1.03       -2.23      3.17 o 
   2   5  17        0.77       -3.16      3.16 o 
   3   5  17        4.47        0.88      3.98 o 
   4   5  17       25.61       32.38      5.31 o 
   5   5  17        0.60       -1.58      3.33 o 
   6   5  17        3.16        4.71      4.66 o 
 -11   6  17        2.17        3.84      3.83 o 
 -10   6  17        3.24        7.42      3.96 o 
  -9   6  17       11.48       13.55      3.59 o 
  -8   6  17        0.52       -1.60      4.23 o 
  -7   6  17        1.33       -0.13      2.89 o 
  -6   6  17       22.64       18.94      3.28 o 
  -5   6  17       78.62       66.73      4.12 o 
  -4   6  17        7.84        5.56      2.80 o 
  -3   6  17        6.60        9.66      2.81 o 
  -2   6  17        0.50       -1.54      2.43 o 
  -1   6  17       25.24       20.51      3.56 o 
   0   6  17       10.51       10.58      3.30 o 
   1   6  17        1.15       -2.64      2.64 o 
   2   6  17        0.41        1.54      2.98 o 
   3   6  17        0.33       -2.11      2.83 o 
   4   6  17        2.12       -2.88      3.00 o 
  -9   7  17        0.00       -1.18      3.75 o 
  -8   7  17       12.75       12.83      3.97 o 
  -7   7  17        0.01       -3.19      3.19 o 
  -6   7  17        1.11       -1.52      3.22 o 
  -5   7  17        0.00       -2.07      3.01 o 
  -4   7  17        0.53       -2.76      2.76 o 
  -3   7  17        3.56        7.24      3.15 o 
  -2   7  17        2.88       -1.16      2.86 o 
  -1   7  17       15.96       14.51      3.92 o 
   0   7  17       24.68       19.43      4.12 o 
   1   7  17       15.54       23.83      4.45 o 
   2   7  17        0.89        0.57      3.16 o 
   3   7  17        6.92        6.35      3.94 o 
  -6   8  17        1.42       -1.50      3.26 o 
  -5   8  17       22.78       27.26      4.25 o 
  -4   8  17        0.38        0.09      3.26 o 
  -3   8  17        6.77        7.04      3.32 o 
  -2   8  17       10.50       10.09      4.10 o 
  -1   8  17        7.88       14.47      4.36 o 
   0   8  17        0.02       -2.61      3.68 o 
 -14   0  18       52.31       72.66      8.70 o 
 -12   0  18       23.08       24.48      5.27 o 
 -10   0  18       19.25       16.43      4.90 o 
  -8   0  18        3.24       12.63      4.63 o 
  -6   0  18        8.09        5.92      3.79 o 
  -4   0  18      149.29      117.20      8.65 o 
  -2   0  18       33.09       33.48      6.06 o 
   0   0  18      300.24      260.75     12.70 o 
   2   0  18        2.14       12.24      6.22 o 
   4   0  18       46.47       50.70      8.69 o 
   6   0  18       12.90       20.86      8.14 o 
 -14   1  18        1.56        6.03      4.59 o 
 -13   1  18        0.48       -4.02      4.02 o 
 -12   1  18        6.44        8.23      4.59 o 
 -11   1  18        0.22        0.20      3.37 o 
 -10   1  18        8.46        9.18      3.53 o 
  -9   1  18        1.60       -0.20      2.90 o 
  -8   1  18        0.18        1.35      2.93 o 
  -7   1  18       37.18       39.33      4.16 o 
  -6   1  18        0.40       -2.74      2.74 o 
  -5   1  18       26.66       32.03      4.56 o 
  -4   1  18        8.79        3.95      3.24 o 
  -3   1  18       14.09       12.10      3.55 o 
  -2   1  18       28.22       25.44      3.97 o 
  -1   1  18        7.10        4.38      3.25 o 
   0   1  18      284.52      328.51     13.97 o 
   1   1  18        1.76        0.87      3.75 o 
   2   1  18       65.99       77.27      6.55 o 
   3   1  18        8.09        5.35      4.51 o 
   4   1  18       25.02       20.45      5.18 o 
   5   1  18        0.41        2.19      4.35 o 
   6   1  18        4.99       -1.83      4.54 o 
   7   1  18        0.15       -3.74      3.88 o 
 -13   2  18        4.92        8.40      5.21 o 
 -12   2  18        8.21        6.21      5.42 o 
 -11   2  18        1.72        4.07      3.94 o 
 -10   2  18       21.35       31.29      4.53 o 
  -9   2  18        6.97        5.07      3.52 o 
  -8   2  18        6.32        4.73      3.25 o 
  -7   2  18        0.39       -2.91      3.40 o 
  -6   2  18       23.11       22.58      3.53 o 
  -5   2  18        3.26       -1.24      2.54 o 
  -4   2  18       11.01       12.91      3.05 o 
  -3   2  18       10.74        8.88      2.87 o 
  -2   2  18        0.86        2.11      2.66 o 
  -1   2  18       50.40       56.07      4.88 o 
   0   2  18        3.83        5.14      3.51 o 
   1   2  18       37.97       45.56      5.05 o 
   2   2  18      151.65      146.28      8.67 o 
   3   2  18       47.53       67.43      6.42 o 
   4   2  18       21.02       23.50      6.05 o 
   5   2  18        4.92        0.60      7.14 o 
   6   2  18        0.84       -1.71      5.28 o 
 -13   3  18        0.00       -4.32      4.32 o 
 -12   3  18        3.02        8.55      4.84 o 
 -11   3  18       49.63       63.13      6.68 o 
 -10   3  18        7.39       10.74      4.34 o 
  -9   3  18        7.11        5.02      3.75 o 
  -8   3  18       18.65       25.12      5.07 o 
  -7   3  18        3.56       -1.05      4.49 o 
  -6   3  18        1.79       -2.30      3.14 o 
  -5   3  18        1.11       -1.27      3.30 o 
  -4   3  18        0.35       -2.75      2.75 o 
  -3   3  18       33.95       36.42      7.21 o 
  -2   3  18        1.00       -0.62      3.17 o 
  -1   3  18        7.46        3.27      3.54 o 
   0   3  18        2.72        0.62      3.36 o 
   1   3  18        6.07       11.13      3.82 o 
   2   3  18        2.21        3.87      4.34 o 
   3   3  18      144.99      173.80      9.07 o 
   4   3  18        2.02        3.69      5.08 o 
   5   3  18        8.62       10.51      5.89 o 
   6   3  18       20.12       11.31      5.14 o 
 -12   4  18        8.21        4.62      5.41 o 
 -11   4  18       16.39       22.44      7.18 o 
 -10   4  18        5.56        8.60      4.94 o 
  -9   4  18       16.79       11.09      4.97 o 
  -8   4  18       34.77       28.95      5.14 o 
  -7   4  18        9.32        8.17      3.93 o 
  -6   4  18       14.63       17.67      4.09 o 
  -5   4  18        4.84        2.17      3.58 o 
  -4   4  18       10.86        9.72      3.74 o 
  -3   4  18        0.07       -0.96      2.91 o 
  -2   4  18        5.13        4.49      2.64 o 
  -1   4  18       15.65       13.97      3.34 o 
   0   4  18        5.27        5.17      3.50 o 
   1   4  18       33.88       33.58      5.12 o 
   2   4  18        6.40        6.00      4.28 o 
   3   4  18       18.91       20.53      5.70 o 
   4   4  18        2.28        4.40      6.13 o 
   5   4  18        1.06        2.07      4.54 o 
 -11   5  18        3.68        7.97      4.84 o 
 -10   5  18        7.74        7.53      4.01 o 
  -9   5  18       17.03       16.22      4.39 o 
  -8   5  18        1.03       -1.91      3.62 o 
  -7   5  18        0.65       -4.01      4.01 o 
  -6   5  18       26.83       32.90      4.00 o 
  -5   5  18        1.84        2.67      3.01 o 
  -4   5  18        2.90        2.34      2.91 o 
  -3   5  18       19.81       18.31      3.37 o 
  -2   5  18        0.04       -0.63      2.83 o 
  -1   5  18        5.04        2.16      3.10 o 
   0   5  18       30.07       27.11      6.00 o 
   1   5  18        1.43        4.40      4.07 o 
   2   5  18        1.19       -1.07      3.98 o 
   3   5  18        4.91        7.64      4.54 o 
   4   5  18        3.22        6.42      4.51 o 
 -10   6  18        0.06        2.35      3.84 o 
  -9   6  18        2.11        2.56      3.72 o 
  -8   6  18        2.55        7.07      4.03 o 
  -7   6  18        0.02        2.45      3.15 o 
  -6   6  18       14.81       22.63      3.97 o 
  -5   6  18        4.59        4.34      2.81 o 
  -4   6  18        3.06       -2.50      2.50 o 
  -3   6  18        2.90       -1.73      2.57 o 
  -2   6  18       15.76        8.69      3.26 o 
  -1   6  18        0.04       -1.28      4.47 o 
   0   6  18       19.20       20.32      3.96 o 
   1   6  18       18.57       19.61      3.53 o 
   2   6  18        5.00        1.78      3.40 o 
   3   6  18        0.02       -1.13      3.41 o 
  -8   7  18        6.51       10.92      5.32 o 
  -7   7  18       17.18       18.99      4.68 o 
  -6   7  18        1.09        3.95      3.51 o 
  -5   7  18        5.20       16.02      3.85 o 
  -4   7  18        0.67       -0.77      3.20 o 
  -3   7  18       12.44       14.34      3.70 o 
  -2   7  18        4.77       -1.21      3.84 o 
  -1   7  18       11.17       13.76      4.33 o 
   0   7  18        5.09        2.13      4.61 o 
   1   7  18        3.12        3.83      4.89 o 
 -13   0  19       19.45       23.94      7.20 o 
 -11   0  19        1.13       -0.16      4.44 o 
  -9   0  19        9.44       14.48      4.82 o 
  -7   0  19        0.06        2.77      4.25 o 
  -5   0  19        7.89        0.09      4.37 o 
  -3   0  19       20.18       17.22      5.34 o 
  -1   0  19        1.81       -1.36      7.94 o 
   1   0  19        1.88       11.35      6.24 o 
   3   0  19       15.73       20.71      7.53 o 
   5   0  19        0.22       -3.25      6.64 o 
 -13   1  19        1.94       -4.12      4.12 o 
 -12   1  19        1.68       -2.98      4.44 o 
 -11   1  19        4.72        3.90      4.25 o 
 -10   1  19        5.87        3.76      3.53 o 
  -9   1  19        0.21       -2.07      3.25 o 
  -8   1  19        3.30        4.59      3.25 o 
  -7   1  19        4.63        2.03      2.94 o 
  -6   1  19        3.23        8.07      3.22 o 
  -5   1  19        8.77        4.13      3.32 o 
  -4   1  19       35.17       49.43      5.04 o 
  -3   1  19        1.01        0.23      3.44 o 
  -2   1  19       11.42       12.19      3.63 o 
  -1   1  19        0.54       -3.49      3.49 o 
   0   1  19       40.81       58.68      6.69 o 
   1   1  19       27.23       26.48      5.49 o 
   2   1  19       61.92       94.30      8.15 o 
   3   1  19        4.74        5.22      4.52 o 
   4   1  19        0.10        2.17      4.71 o 
   5   1  19       22.69       26.38      5.86 o 
 -12   2  19        2.93        5.21      4.90 o 
 -11   2  19       12.38        7.26      4.82 o 
 -10   2  19        1.11       -2.13      3.81 o 
  -9   2  19        4.66        2.65      4.45 o 
  -8   2  19        1.24        4.30      3.67 o 
  -7   2  19       38.31       36.43      6.44 o 
  -6   2  19        2.28        2.29      3.21 o 
  -5   2  19       16.34       18.10      3.94 o 
  -4   2  19        0.02       -2.38      2.97 o 
  -3   2  19        0.58       -1.89      3.31 o 
  -2   2  19        1.69        0.46      4.19 o 
  -1   2  19       77.62       57.41      5.52 o 
   0   2  19       21.84       20.99      4.84 o 
   1   2  19        2.49        3.93      4.60 o 
   2   2  19        0.60       -1.17      4.92 o 
   3   2  19       40.74       54.95      7.45 o 
   4   2  19       16.54       14.03      6.00 o 
   5   2  19        6.22        7.45      5.88 o 
 -12   3  19        0.75        2.47      5.40 o 
 -11   3  19       22.95       28.43      5.78 o 
 -10   3  19       79.23      106.55      9.70 o 
  -9   3  19        2.03        2.59      3.95 o 
  -8   3  19        0.00       -3.50      3.50 o 
  -7   3  19       18.73       23.94      5.02 o 
  -6   3  19        2.68        4.75      3.88 o 
  -5   3  19        0.04       -0.83      4.72 o 
  -4   3  19        0.55       -0.29      3.04 o 
  -3   3  19        1.16       -2.04      3.37 o 
  -2   3  19        2.99       -2.08      3.24 o 
  -1   3  19        6.30        7.81      4.35 o 
   0   3  19        0.83        5.27      4.47 o 
   1   3  19        0.00       -2.01      5.33 o 
   2   3  19       18.35       23.63      5.37 o 
   3   3  19      129.58      114.10      9.22 o 
   4   3  19        0.03        7.02      6.44 o 
   5   3  19       28.14       34.48     12.26 o 
 -11   4  19        0.02       -3.41      6.75 o 
 -10   4  19        5.47       10.05      6.26 o 
  -9   4  19        0.53        1.42      6.00 o 
  -8   4  19       36.93       39.40      5.67 o 
  -7   4  19        3.05       -1.28      4.67 o 
  -6   4  19        5.76        3.90      4.30 o 
  -5   4  19        1.03       -3.86      3.86 o 
  -4   4  19        2.38       -2.22      4.03 o 
  -3   4  19        4.08        0.61      2.86 o 
  -2   4  19        1.83       -0.58      2.77 o 
  -1   4  19        2.50        3.72      3.98 o 
   0   4  19        0.75        2.62      3.96 o 
   1   4  19       26.75       28.28      6.36 o 
   2   4  19        6.07       -3.82      4.93 o 
   3   4  19        7.46        2.60      5.92 o 
   4   4  19        9.72       -2.21      6.10 o 
 -10   5  19        2.08        7.22      4.73 o 
  -9   5  19       10.90        7.09      4.07 o 
  -8   5  19        4.71        9.05      4.25 o 
  -7   5  19        0.22        1.44      3.79 o 
  -6   5  19       28.99       40.01      4.72 o 
  -5   5  19        0.68       -1.85      3.34 o 
  -4   5  19        0.02       -2.72      4.24 o 
  -3   5  19       19.31       14.89      3.75 o 
  -2   5  19        4.74       -1.06      3.95 o 
  -1   5  19        0.50       -3.31      3.31 o 
   0   5  19        1.48       -3.14      3.46 o 
   1   5  19       10.61        5.88      4.46 o 
   2   5  19        4.87       -0.87      4.66 o 
   3   5  19        1.03       -1.39      8.79 o 
  -8   6  19        5.43        7.18      4.06 o 
  -7   6  19        2.16        4.30      3.82 o 
  -6   6  19        3.16        4.50      3.73 o 
  -5   6  19        0.22        0.40      3.56 o 
  -4   6  19        0.01       -2.27      3.23 o 
  -3   6  19        3.37        0.40      3.33 o 
  -2   6  19        0.02        2.35      4.35 o 
  -1   6  19        8.67        9.20      4.38 o 
   0   6  19        0.15       -2.31      6.20 o 
   1   6  19        0.17       -0.77      3.69 o 
 -12   0  20       26.95       16.52      7.26 o 
 -10   0  20        2.13        3.73      4.62 o 
  -8   0  20        3.79        5.73      5.45 o 
  -6   0  20        6.74        5.82      4.58 o 
  -4   0  20       19.78       28.97     10.77 o 
  -2   0  20        1.27       -8.27      8.28 o 
   0   0  20        0.00       -1.79      7.64 o 
   2   0  20       10.46       13.68      6.87 o 
   4   0  20        2.80        7.06      7.14 o 
 -12   1  20        7.77        5.67      4.53 o 
 -11   1  20       35.73       33.42      5.78 o 
 -10   1  20        7.81        3.16      4.62 o 
  -9   1  20        3.42        7.92      5.11 o 
  -8   1  20        0.19       -3.12      3.12 o 
  -7   1  20        4.34        1.38      3.05 o 
  -6   1  20        2.79        5.99      3.46 o 
  -5   1  20        0.03        0.85      3.29 o 
  -4   1  20        2.43       -3.30      3.30 o 
  -3   1  20        5.84        7.80      3.57 o 
  -2   1  20        0.19       -5.71      5.71 o 
  -1   1  20        8.36        2.26      4.83 o 
   0   1  20        5.17        6.67      5.34 o 
   1   1  20        3.83        4.86      4.49 o 
   2   1  20        3.98        6.88      6.20 o 
   3   1  20       36.94       39.90      6.26 o 
   4   1  20        0.21       -0.51      4.82 o 
 -11   2  20        0.12        2.07      4.76 o 
 -10   2  20        0.68       -0.64      5.02 o 
  -9   2  20       15.53        9.25      5.39 o 
  -8   2  20        1.14        0.80      4.11 o 
  -7   2  20       21.18       26.02      5.52 o 
  -6   2  20        5.40        2.95      3.90 o 
  -5   2  20        2.85       -3.36      3.80 o 
  -4   2  20       14.21       12.75      4.92 o 
  -3   2  20        2.00       -2.68      4.23 o 
  -2   2  20        5.85       -3.13      6.75 o 
  -1   2  20        0.15       -3.32      4.11 o 
   0   2  20       14.82       18.89      5.26 o 
   1   2  20        6.56       13.32      5.86 o 
   2   2  20       22.71       22.91      6.63 o 
   3   2  20       83.09       91.10      9.58 o 
   4   2  20        0.38       -7.87      9.33 o 
 -11   3  20        0.81        8.40      5.61 o 
 -10   3  20        2.42        2.15      5.21 o 
  -9   3  20        3.45        8.74      4.88 o 
  -8   3  20       13.17       12.82      5.10 o 
  -7   3  20        0.00       -4.08      5.27 o 
  -6   3  20        3.55        8.01      5.77 o 
  -5   3  20       14.68       15.42      6.49 o 
  -4   3  20       26.33       22.43      4.72 o 
  -3   3  20        0.35       -4.11      4.11 o 
  -2   3  20        3.43       -4.30      4.30 o 
  -1   3  20       22.62       16.91      5.32 o 
   0   3  20        4.05        0.49      5.58 o 
   1   3  20        1.68        3.20      5.27 o 
   2   3  20       12.74       24.97      6.37 o 
   3   3  20        0.54       -4.31      5.61 o 
 -10   4  20        5.62        7.42      6.79 o 
  -9   4  20        1.14       -1.60      6.36 o 
  -8   4  20       40.37       63.37      8.86 o 
  -7   4  20       11.33       26.63      7.21 o 
  -6   4  20       28.83       29.91     12.60 o 
  -5   4  20        4.66        1.23      5.18 o 
  -4   4  20        0.57        0.77      6.05 o 
  -3   4  20        5.05       -0.90      4.58 o 
  -2   4  20        0.09       -3.62      3.62 o 
  -1   4  20        1.18       -2.83      4.97 o 
   0   4  20       13.35        9.83      5.52 o 
   1   4  20        3.74       -1.69      7.74 o 
   2   4  20        5.28       -2.95     10.53 o 
  -8   5  20        3.43        4.07      7.33 o 
  -7   5  20        4.89       -0.62      4.18 o 
  -6   5  20        1.50        3.28      4.14 o 
  -5   5  20        0.06        1.84      3.55 o 
  -4   5  20        0.02       -0.04      3.40 o 
  -3   5  20        8.19        0.72      4.36 o 
  -2   5  20        0.05       -4.15      4.15 o 
  -1   5  20        6.22        0.59      3.84 o 
   0   5  20        2.90       -4.48      4.48 o 
  -5   6  20        6.57        1.08      7.48 o 
  -4   6  20       24.87       17.31      5.94 o 
  -3   6  20        5.93        3.55      5.67 o 
  -9   0  21        2.56        8.86      5.48 o 
  -7   0  21        6.25       14.08      5.30 o 
  -5   0  21        0.53       -0.57      4.80 o 
  -3   0  21        0.47        4.09      6.04 o 
  -1   0  21        8.81       14.12      7.39 o 
   1   0  21        0.47       -6.25      6.25 o 
 -10   1  21        4.47       10.57      5.81 o 
  -9   1  21       15.93       18.13      8.22 o 
  -8   1  21       10.14       10.74      4.30 o 
  -7   1  21        9.80       16.65      3.63 o 
  -6   1  21        6.82        8.89      3.68 o 
  -5   1  21        8.80       11.09      5.20 o 
  -4   1  21        2.87       -3.49      3.49 o 
  -3   1  21        0.06       -4.37      4.37 o 
  -2   1  21       22.09       24.07      5.39 o 
  -1   1  21        0.05       -4.25      4.25 o 
   0   1  21        0.49       -4.40      4.40 o 
   1   1  21        0.52       -4.43      4.43 o 
   2   1  21        1.49       -2.26      4.88 o 
 -10   2  21        1.89        6.94      5.62 o 
  -9   2  21        0.45       -2.83      7.19 o 
  -8   2  21       20.71       19.18      5.20 o 
  -7   2  21       52.18       77.91      6.96 o 
  -6   2  21        0.00       -4.34      4.57 o 
  -5   2  21        7.82        5.26      4.94 o 
  -4   2  21        6.20        1.94      6.19 o 
  -3   2  21        1.16       -7.31      7.31 o 
  -2   2  21        8.09       -7.11      7.11 o 
  -1   2  21        0.53       -2.92      4.91 o 
   0   2  21        0.55       -4.99      4.99 o 
   1   2  21        2.41       -4.20      6.76 o 
   2   2  21        8.88       -3.01      9.26 o 
  -9   3  21        0.79        5.95      4.82 o 
  -8   3  21       17.28       31.45      5.97 o 
  -7   3  21        5.16       14.40      5.89 o 
  -6   3  21       12.24       24.96      5.79 o 
  -5   3  21       16.69        3.71      5.30 o 
  -4   3  21        6.47        5.74      4.62 o 
  -3   3  21        1.30       -5.14      5.14 o 
  -2   3  21        0.86       -4.33      4.33 o 
  -1   3  21        6.92       -1.87      5.92 o 
   0   3  21        6.69       15.23      6.05 o 
   1   3  21        0.06       -6.09      6.09 o 
  -7   4  21        0.20        7.51     12.69 o 
  -6   4  21        6.21       12.95      6.79 o 
  -5   4  21        1.11        1.95      6.08 o 
  -4   4  21        0.01       -3.70      3.70 o 
  -3   4  21        9.89        5.66      7.90 o 
  -2   4  21        0.24       -4.32      4.32 o 
  -1   4  21        5.37       -3.30      8.44 o 
  -8   0  22       15.71       36.43      7.04 o 
  -6   0  22        1.74       -1.81      4.98 o 
  -4   0  22       37.67       40.01      8.75 o 
  -2   0  22        9.19        8.72      7.39 o 
   0   0  22        0.30        5.79     10.41 o 
  -8   1  22        0.82        8.78      4.48 o 
  -7   1  22        1.31       12.39      5.62 o 
  -6   1  22        0.14       -3.80      3.80 o 
  -5   1  22        2.92       -2.47      3.87 o 
  -4   1  22        4.89       -4.94      5.95 o 
  -3   1  22        4.24        7.84      5.56 o 
  -2   1  22        2.81        3.04      5.13 o 
  -1   1  22        1.82       -4.51      4.51 o 
  -7   2  22        0.80        2.80      7.65 o 
  -6   2  22        0.16       -0.43      6.97 o 
  -5   2  22       10.82       12.44      7.95 o 
  -4   2  22        0.19       -3.52      4.23 o 
  -3   2  22        0.08       -4.60      4.60 o 
  -2   2  22       10.92        6.81      5.78 o 
  -1   2  22        5.62        5.17      9.95 o 
  -5   3  22       12.00        1.04     18.98 o 
  -4   3  22        4.74        3.67      6.22 o 
  -3   3  22       18.88       23.25      8.10 o 
                                                 
